# Supplementary material for: Differential Use of Signal Peptides and Membrane Domains Is a Common Occurrence in the Protein Output of Transcriptional Units
Source: PLoS Genet. 2006 Apr 28;2(4):e46. doi: 10.1371/journal.pgen.0020046 (PMC1449889; doi:10.1371/journal.pgen.0020046)
Supplement: Table S1 — Gene names, Mouse Genome Informatics identifiers, and EntrezGene identifiers are presented for the listed TUs. GenBank accession numbers, or, where these are not available, RIKEN accession numbers, for the transcripts clustered in each TU are also listed. Presence of each TU in the VarSP, VarTM, and VarMO sets is indicated, as are the classes of membrane organization predicted in each TU. Links to the LOCATE database (http://locate.imb.uq.edu.au) and the splicing graphs generated for each TU are also provided. (5.7 MB XLS) [file pgen.0020046.st001.xls]

## Sheet: Sheet1
TU	Riken description	MGI	Gene Symbol	ENTREZ GENE ID	Transcripts in TU	VarSP	VarTM	Variable membrane organization detected	VarMO high confidence set	Membrane Organization classes predicted in TU	Link to TU in LOCATE
247	keratin complex 2, basic, gene 5	MGI:96702	Krt2-5	110308	BC006780, AK014363	-	-	-	-	Soluble intracellular protein	247
390	ADAM33 alpha	MGI:1341813	Adam33	110751	AB059632, AY382194, AB059633	-	-	-	-	Multi-span membrane protein	390
485	aryl-hydrocarbon interacting protein-like 1	MGI:2148800	Aipl1	114230	AF296412, BC028285	-	-	-	-	Soluble intracellular protein	485
489	microtubule-actin crosslinking factor	MGI:108559	Macf1		AF150755, AK017708, AK089453	-	-	-	-	Soluble intracellular protein	489
702	TTF-I interacting protein 5	MGI:2151152	Baz2a	116848	AJ309544, AK135732	-	-	-	-	Soluble intracellular protein	702
713	arachidonate 5-lipoxygenase activating protein	MGI:107505	Alox5ap	11690	BC026209, AK014153	-	VarTM	Variable MO	VarMO	Type II membrane protein, Multi-span membrane protein	713
799	Fe65	MGI:107765	Apbb1	11785	AF206720, BC048395	-	-	-	-	Soluble intracellular protein	799
836	raf-related oncogene	MGI:88065	Araf	11836	BC004757, AK010060, AK135358, AK163567, AK133797	-	-	-	-	Soluble intracellular protein	836
871	Yac-2 NAD:arginine ADP-ribosyltransferase	MGI:107948	Art5	11875	U60881, AJ297548, AJ297547, AJ295843	-	-	-	-	Soluble secreted protein	871
1086	calbindin 2	MGI:101914	Calb2	12308	BC017646, AK032171	-	-	-	-	Soluble intracellular protein	1086
1225	transmembrane glycoprotein	MGI:88338	Cd44	12505	AJ251594, AK144125, X66084, AK166320, BC051388, X66083, X66082, X66081, M30655	-	-	-	-	Type I membrane protein	1225
1345	rho/rac-interacting citron kinase	MGI:105313	Cit	12704	AF086824, U39904, BC023775, AF086823	-	-	-	-	Soluble intracellular protein	1345
1425	alpha-2 type IV collagen	MGI:88455	Col4a2	12827	J04695, BC013560	VarSP	-	Variable MO	VarMO	Soluble intracellular protein, Soluble secreted protein	1425
1661	ADP-ribosylation factor-directed GTPase activating protein isoform a	MGI:1342335	Ddef1	13196	AF075461, AF075462, AK146545, AK147689	-	-	-	-	Soluble intracellular protein	1661
1671	RNA helicase A	MGI:108177	Dhx9	13211	U91922, AY512925, AK169735	-	-	-	-	Soluble intracellular protein	1671
1733	axonemal dynein heavy chain 8 long form				AF356522, AK161258, AK133238, AF356523	-	-	-	-	Soluble intracellular protein	1733
1886	cell surface glycoprotein	MGI:106912	Emr1	13733	X93328, AK155862	-	-	-	-	Multi-span membrane protein	1886
1917	developmental kinase 1	MGI:95276	Epha7	13841	X79082, BC026153, X79084, X79083, AK032973	-	VarTM	Variable MO	-	Soluble secreted protein, Type I membrane protein	1917
2661	huntingtin	MGI:96067	Hdh	15194	U24233, AK042204	-	-	-	-	Soluble intracellular protein	2661
2710	hydroxymethylbilane synthase	MGI:96112	Hmbs	15288	BC003861, AK028234, AK151020, AK143558	-	-	-	-	Soluble intracellular protein	2710
2763	unnamed protein product [Mus musculus]	MGI:96197	Hoxc6	15425	X16511, X16510	-	-	-	-	Soluble intracellular protein	2763
2900	insulin-like growth factor I receptor	MGI:96433	Igf1r	16001	AF056187, AK155884, U00182, AK137220	VarSP	VarTM	Variable MO	VarMO	Soluble secreted protein, Type I membrane protein, Type II membrane protein	2900
3135	KIF13A	MGI:1098264	Kif13a	16553	AB037923, AK039576	-	-	-	-	Soluble intracellular protein	3135
3143	kinesin-like protein KIF1B	MGI:108426	Kif1b	16561	AF090190, AB023656, D17577	-	-	-	-	Soluble intracellular protein	3143
3198	member of the Ly-49 gene family; previous name for this gene is Ly-49d	MGI:2136938	Klra21	93968	U12889, AF288380, AK143236, BC064073	-	VarTM	Variable MO	VarMO	Soluble intracellular protein, Type II membrane protein	3198
3214	unnamed protein product [Mus musculus]	MGI:96685	Krt1-10	16661	V00830, AK076508	-	-	-	-	Soluble intracellular protein	3214
3217	keratin complex 1, acidic, gene 14	MGI:96688	Krt1-14	16664	BC011074, BC003325	-	-	-	-	Soluble intracellular protein	3217
3255	laminin-2 alpha2 chain precursor	MGI:99912	Lama2	16773	U12147, AK042011	-	-	-	-	Soluble secreted protein	3255
3262	laminin B2	MGI:99914	Lamc1	226519	J03484, AK144233, J02930	-	-	-	-	Soluble secreted protein	3262
3431	erg3 protein	MGI:2159566	Kcnh7	170738	AJ291608, AK034003, AK052366	-	VarTM	Variable TM number	VarMO	Multi-span membrane protein	3431
3497	neurotrophin receptor interacting factor 2	MGI:2176229	Zfp369	170936	AJ319726, BC036565, AK082535	-	-	-	-	Soluble intracellular protein	3497
3506	acetylcholinesterase membrane anchor precursor	MGI:1926097	Prima1	170952	AY043275, AY225515, AK140034, AK021000	-	VarTM	Variable MO	-	Soluble intracellular protein, Type I membrane protein	3506
3542	T cell immunoglobulin mucin-3				AF450241, AK170775	-	-	-	-	Type I membrane protein	3542
3691	Ki-67 [Mus musculus]	MGI:106035	Mki67		X82786, BC053453	-	-	-	-	Soluble intracellular protein	3691
3988	cell surface protein	MGI:97364	Notch2	18129	D32210, BC059256	VarSP	VarTM	Variable MO	-	Soluble intracellular protein, Type I membrane protein	3988
4027	neuropilin-2(a22)	MGI:1100492	Nrp2		AF022856, AK051873, AF022855, AF022861, AF022854, AF022858, AF022857	-	VarTM	Variable MO	VarMO	Soluble secreted protein, Type I membrane protein	4027
4405	plexin 2	MGI:107684	Plxna2	18845	D86949, BC051045	VarSP	VarTM	Variable MO	VarMO	Soluble intracellular protein, Multi-span membrane protein	4405
4451	peroxisome proliferator-activated receptor	MGI:101884	Ppard	19015	L28116, U01665	-	-	-	-	Soluble intracellular protein	4451
4463	periplakin	MGI:1194898	Ppl	19041	AF126834, BC057152	-	-	-	-	Soluble intracellular protein	4463
4475	calcineurin catalytic subunit	MGI:107164	Ppp3ca	19055	J05479, AK146387	-	-	-	-	Soluble intracellular protein	4475
4501	DNA-PKcs [Mus musculus]	MGI:104779	Prkdc	19090	D87521, AK084827	-	-	-	-	Soluble intracellular protein	4501
4586	prostaglandin D synthetase	MGI:99261	Ptgds	19215	AB006361, BC038083, X89222	VarSP	-	Variable MO	-	Soluble intracellular protein, Soluble secreted protein	4586
4614	Type II membrane protein of ER~mouse gene similar to alpha-mannosidase [Mus musculus]	MGI:2180139	Edem1	192193	AB042828, AK030943	-	-	-	-	Type II membrane protein	4614
4691	protein tyrosine phosphatase-NP	MGI:107418	Ptprn2	19276	U57345, AK043465, AK138655, AK081267	-	VarTM	Variable MO	VarMO	Soluble secreted protein, Type I membrane protein	4691
4695	protein tyrosine phosphatase PTPT9	MGI:97815	Ptprs	19280	D28530, X82288, BC052462, AK159320, D28531	VarSP	VarTM	Variable MO	VarMO	Soluble intracellular protein, Soluble secreted protein, Type I membrane protein	4695
4771	retinoic acid nuclear receptor isoform beta 2	MGI:97857	Rarb		S56660, AK043726	-	-	-	-	Soluble intracellular protein	4771
4827	DNA polymerase	MGI:1337131	Rev3l	19714	AB031049, AF083465	-	-	-	-	Soluble intracellular protein	4827
4857	relaxin precursor	MGI:97931	Rln1	19773	Z27088, AK028199	-	-	Variable MO	-	Soluble intracellular protein, Soluble secreted protein	4857
4868	Dutt1 protein	MGI:1274781	Robo1	19876	Y17793, AK135605, AK142047	VarSP	VarTM	Variable MO	-	Soluble intracellular protein, Type I membrane protein	4868
5006	Scp2 protein	MGI:98254	Scp2	20280	BC018384, M62361	-	-	-	-	Soluble intracellular protein	5006
5193	kanadaptin	MGI:1196608	Slc4a1ap	20534	AF035526, AK147161, BC056187	-	-	-	-	Soluble intracellular protein	5193
5206	SLIT1	MGI:1315203	Slit1	20562	AF144627, BC057131	-	-	-	-	Soluble secreted protein	5206
5207	SLIT2	MGI:1315205	Slit2	20563	AF144628, AK053913	-	-	-	-	Soluble secreted protein	5207
5217	Smcx	MGI:99781	Jarid1c	20591	AF127245, BC043096	-	-	-	-	Soluble intracellular protein	5217
5218	Smcy	MGI:99780	Jarid1d	20592	AF127244, BC059077, AK140971, AK047790, AK141096	-	-	-	-	Soluble intracellular protein	5218
5324	hepatocyte growth factor activator inhibitor type 2	MGI:1338031	Spint2		AF099016, BC003431, AF099020	-	VarTM	-	-	Type I membrane protein	5324
5408	Stk6 protein	MGI:894678	Aurka	20878	BC014711, AK145968	-	-	-	-	Soluble intracellular protein	5408
5482	transaldolase 1	MGI:1274789	Taldo1	21351	BC004754, AK003092	-	-	-	-	Soluble intracellular protein	5482
5624	betaglycan	MGI:104637	Tgfbr3	21814	AF039601, AK166082	-	VarTM	Variable MO	VarMO	Soluble secreted protein, Type I membrane protein	5624
5650	TIF1 isoform	MGI:109275	Trim24	21848	S78221, AK166538, S78219, AK133144	-	-	-	-	Soluble intracellular protein	5650
5670	groucho-related protein 4	MGI:104633	Tle4	21888	AF229633, AK134989	-	-	-	-	Soluble intracellular protein	5670
5745	type II zinc finger DNA binding transcription factor [Mus sp.]	MGI:1352466	Nr2c2		S75970, AK137373	-	-	-	-	Soluble intracellular protein	5745
5891	cytoskeletal protein	MGI:104631	Utrn	22288	Y12229, AK020881, X83506	-	-	-	-	Soluble intracellular protein	5891
5899	putative pheromone receptor	MGI:1316735	V2r8	22314	AF011411, AF011412, AF011422, BC038260, AF011419, AF011418	VarSP	VarTM	Variable MO	VarMO	Soluble secreted protein, Multi-span membrane protein	5899
5920	vasodilator-stimulated phosphoprotein	MGI:109268	Vasp	22323	BC015289, AK157021, AK170780	-	-	-	-	Soluble intracellular protein	5920
6029	unnamed protein product [Mus musculus]	MGI:99154	Zfp1	22640	X16493, BC055796, AK147054, AK134452	-	-	-	-	Soluble intracellular protein	6029
6034	zinc finger protein 106	MGI:1270153	Zfp106	22647	AF060246, AK155019, AK029313, BC025424, U59739	-	-	-	-	Soluble intracellular protein	6034
6083	zinc finger protein 95	MGI:107533	Zfp95	22757	U62907, BC060248	-	-	-	-	Soluble intracellular protein	6083
6159	FYN binding protein FYB-130	MGI:1346327	Fyb	23880	AF061744, AK037454, AF001863	-	-	-	-	Soluble intracellular protein	6159
6190	membrane bound C2 domain containing protein	MGI:1344426	Mbc2	23943	BC011482, AK044656	-	-	-	-	Type II membrane protein	6190
6330	MAP kinase kinase kinase 1	MGI:1346872	Map3k1	26401	AF117340, L13103	-	-	-	-	Soluble intracellular protein	6330
6337	Map3k7 protein	MGI:1346877	Map3k7		BC006665, AK137046	-	-	-	-	Soluble intracellular protein	6337
6349	neurobeachin	MGI:1347075	Nbea	26422	Y18276, AK043125	-	-	Variable MO	-	Soluble intracellular protein, Type II membrane protein	6349
6397	group X secreted phospholipase A2	MGI:1347522	Pla2g10	26565	AF166097, BC028879, AF210429	-	-	-	-	Soluble secreted protein	6397
6508	53BP1 protein	MGI:1351320	Trp53bp1	27223	AJ414734, AK029832, BC035206	-	VarTM	Variable MO	-	Soluble intracellular protein, Type II membrane protein	6508
6712	ring finger protein 17	MGI:1353419	Rnf17	30054	AF285585, AF190166	-	-	-	-	Soluble intracellular protein	6712
6973	porcupine-D	MGI:1890212	Porcn	53627	AB036749, AB036746, AB036748, AB036747, AK010405	-	VarTM	Variable TM number	VarMO	Multi-span membrane protein	6973
7068	RP42	MGI:2150386	Dcun1d1	114893	AF198092, AK139845	-	-	-	-	Soluble intracellular protein	7068
7229	vesicle docking protein	MGI:1929095	Vdp	56041	BC016069, AK156070, AK172425, AK168433	-	VarTM	Variable MO	-	Soluble intracellular protein, Type II membrane protein	7229
7291	transcription factor MAZR	MGI:1891832	Zfp278	56218	AB029397, BC043035, BC026673, BC055947, AK166189	-	-	-	-	Soluble intracellular protein	7291
7483	nuclear protein ZAP	MGI:1926195	Ylpm1		AB033168, BC055465, AK044440, AK162250, AK165843	-	-	-	-	Soluble intracellular protein	7483
7856	OPA-containing protein 1	MGI:1926212	Med12	59024	AF071310, BC057085	-	-	-	-	Soluble intracellular protein	7856
8131	RIKEN cDNA 0710001P09	MGI:1913348	Chchd6	66098	BC011331, AK167314	-	-	-	-	Soluble intracellular protein	8131
8639	4633402N23Rik protein	MGI:1913951	4633402N23Rik		BC014757, AK082745	-	-	-	-	Soluble intracellular protein	8639
8651	actin-related protein 2	MGI:1913963	Actr2	66713	BC027799, AK033014	-	-	-	-	Soluble intracellular protein	8651
8742	RIKEN cDNA 9130020G10	MGI:1914075	Rnf186	66825	BC011492, AK078919	-	-	-	-	Multi-span membrane protein	8742
8964	DNA segment, Chr 16, ERATO Doi 472, expressed	MGI:1196400	D16Ertd472e		BC019957, AK005829	-	-	-	-	Soluble intracellular protein	8964
9019	adipocyte-specific protein 4	MGI:1914413	2610204L23Rik	67163	AB040489, AK132273, AK162160	VarSP	VarTM	Variable MO	VarMO	Soluble intracellular protein, Soluble secreted protein, Type I membrane protein	9019
9058	ODAG protein	MGI:1914460	Gatad1	67210	AB047921, AK012921, BC019449	-	-	-	-	Soluble intracellular protein	9058
9132	RIKEN cDNA 3110023B02	MGI:1914541	3110023B02Rik	67291	BC026662, AK156682	-	-	-	-	Soluble intracellular protein	9132
9135	IKAP	MGI:1914544	Ikbkap	230233	AF387811, AF140786, BC054468, AF367244	-	-	-	-	Soluble intracellular protein	9135
9460	dyslexia susceptibility 1 candidate 1 homolog	MGI:1914935	Dyx1c1	67685	BC026462, AK005832	-	-	-	-	Soluble intracellular protein	9460
9544	transcription factor ELYS	MGI:1915033	Ahctf1	226747	AB059278, BC023122	-	-	-	-	Soluble intracellular protein	9544
9567	protein phosphatase 2A B regulatory subunit delta isoform	MGI:1289252	Ppp2r2d	52432	AF366393, AK011198	-	-	-	-	Soluble intracellular protein	9567
10005	0610039G24Rik protein	MGI:1915616	0610039G24Rik	68366	BC029088, AK172044	-	VarTM	Variable MO	VarMO	Type II membrane protein, Multi-span membrane protein	10005
10161	Cgref1 protein	MGI:1915817	Cgref1		BC023116, AK003420	-	-	-	-	Soluble secreted protein	10161
10481	alveolar soft part sarcoma chromosome region, candidate 1	MGI:1916188	Aspscr1	68938	BC022115, AK146061, AY349132	-	-	-	-	Soluble intracellular protein	10481
10482	1190017B18Rik protein	MGI:1916189	Rasl11b		BC008101, AK004534	-	-	-	-	Soluble intracellular protein	10482
10717	hypothetical protein MGC38830	MGI:1916463	2410005H09Rik		BC024802, AK080517	-	-	-	-	Soluble intracellular protein	10717
10736	2810407K09Rik protein	MGI:1916484	Zfp688	69234	BC027683, BC052512	-	-	-	-	Soluble intracellular protein	10736
10796	histidine triad protein member 5	MGI:1916555	Dcps	69305	BC016273, AK171018	-	-	-	-	Soluble intracellular protein	10796
10803	RIKEN cDNA 1700011J18	MGI:1921138	4930418G15Rik	69312	BC022722, AK005871, AK015164	-	-	-	-	Soluble intracellular protein	10803
10863	1700013L23Rik protein	MGI:1916629	1700013L23Rik	69379	BC019967, AK005962	VarSP	-	Variable MO	VarMO	Soluble intracellular protein, Soluble secreted protein	10863
10975	similar to zinc finger protein 97	MGI:1916754	2310001H12Rik	69504	BC012405, AK009062, AK032220	-	-	-	-	Soluble intracellular protein	10975
11002	tumor endothelial marker 8 precursor	MGI:1916788	Antxr1	69538	AF378762, AK013005	VarSP	-	Variable MO	-	Type I membrane protein, Type II membrane protein	11002
11018	kelch domain containing 2	MGI:1916804	Klhdc2	69554	BC005581, AK051418	-	-	-	-	Soluble intracellular protein	11018
11036	RIKEN cDNA 2310016A09	MGI:1916824	2310016A09Rik	69574	BC024580, AK009374	-	-	-	-	Soluble intracellular protein	11036
11083	guanine nucleotide exchange factor	MGI:1916882	Arhgef12	69632	AF467766, AK009331, BC052785	-	-	-	-	Soluble intracellular protein	11083
11117	2310061I09Rik protein	MGI:1916918	2310061I09Rik	69668	BC019430, AK010002	-	-	-	-	Soluble intracellular protein	11117
11212	RIKEN cDNA 1810034M08	MGI:1917036	1810034M08Rik		BC024858, BC027413	-	-	-	-	Soluble intracellular protein	11212
11234	Prss32 protein	MGI:1917064	Prss32		BC024903, AK008023	-	-	-	-	Soluble secreted protein	11234
11298	2010305C02Rik protein	MGI:1917141	2010305C02Rik	380712	BC021945, AK008522	-	VarTM	-	-	Multi-span membrane protein	11298
11326	RIKEN cDNA 2610037M15	MGI:1917173	Mulk	69923	BC019145, AK011715	-	-	-	-	Soluble intracellular protein	11326
11353	RIKEN cDNA 2810431B21	MGI:1917205	Fars2	69955	BC002147, AK054370	-	-	-	-	Soluble intracellular protein	11353
11409	2510015F01Rik protein	MGI:1917271	2510015F01Rik	70021	BC011230, AK010966	-	-	-	-	Soluble intracellular protein	11409
11425	RIKEN cDNA 2700038E08	MGI:1917294	Rbm21	70044	BC025499, AK138418	-	-	-	-	Soluble intracellular protein	11425
11652	polyposis locus protein 1-like 1 (TB2 protein-like 1)	MGI:1917585	Dp1l1	70335	AB039933, BC029741	-	-	-	-	Multi-span membrane protein	11652
12103	RIKEN cDNA 4921516M08	MGI:1918139	no match	70889	BC019453, AK012905	-	-	-	-	Soluble intracellular protein	12103
12202	testis serine protease-1	MGI:1918253	4931440B09Rik	71003	AB049453, AK016509, AK049297	-	-	-	-	Soluble secreted protein	12202
12415	Lrrfip2 protein	MGI:1918518	Lrrfip2		BC014761, AK017217, AK078881	-	-	-	-	Soluble intracellular protein	12415
12628	9030416H16Rik protein	MGI:1918771	9030416H16Rik		BC021408, AK018509, AK136537	-	-	-	-	Soluble intracellular protein	12628
12807	hypothetical protein MGC30714	MGI:1919012	Tspan33	232670	BC024685, AK172176	-	-	-	-	Multi-span membrane protein	12807
12819	RIKEN cDNA 1300017J02	MGI:1919025	1300017J02Rik	71775	BC021390, AK076237	-	-	-	-	Soluble secreted protein	12819
12921	RIKEN cDNA 2310022G12	MGI:1919139	Epn3	71889	BC016454, AK158031	-	-	-	-	Soluble intracellular protein	12921
12968	X-ray repair complementing defective repair in Chinese hamster cells 4	MGI:1333799	Xrcc4	108138	BC025538, AK053612	-	-	-	-	Soluble intracellular protein	12968
12976	RIKEN cDNA 2400003C14	MGI:1919205	2400003C14Rik	71955	BC017605, AK050468	-	-	-	-	Soluble intracellular protein	12976
13035	putative retinoic acid-regulated protein	MGI:1919279	Tnrc5	72029	AF361644, AK082340	VarSP	-	Variable MO	-	Soluble intracellular protein, Soluble secreted protein	13035
13094	2010300C02Rik protein	MGI:1919347	2010300C02Rik	72097	BC029089, AK008485	-	-	-	-	Soluble intracellular protein	13094
13113	2010308M01Rik protein	MGI:2181193	Dennd2d		BC008266, BC043727	-	-	-	-	Type II membrane protein	13113
13151	Trim29 protein	MGI:1919419	Trim29	72169	BC027353, AK028448	-	-	-	-	Soluble intracellular protein	13151
13247	oral cancer overexpressed 1	MGI:88313	Ccnd1	72284	BC013564, AK046447	-	-	-	-	Soluble intracellular protein	13247
13343	RIKEN cDNA 3010001K23	MGI:1919642	3010001K23Rik	72392	BC005542, AK034579, AK049952	-	VarTM	Variable TM number	VarMO	Multi-span membrane protein	13343
13481	hypothetical protein	MGI:1919822	Spats2	72572	AB079132, AK167788, BC023432, AK159335, AK048720	-	-	-	-	Soluble intracellular protein	13481
13638	2810451D06Rik protein	MGI:1920025	Fance		BC016538, AK172283	-	-	-	-	Soluble intracellular protein	13638
13652	Similar to single-stranded DNA binding protein	MGI:1920040	Ssbp1	381760	BC028648, AK013425	-	-	-	-	Soluble intracellular protein	13652
13699	SPT3-associated factor 42	MGI:1196415	Tada1l	27878	BC027337, AK013599	-	-	-	-	Soluble intracellular protein	13699
13798	DNA topoisomerase I	MGI:1920210	Top1mt		AF362952, AK013665	-	-	-	-	Soluble intracellular protein	13798
14485	UCH37-interacting protein 1	MGI:1920988	1110020L19Rik	73738	AY029337, AK050729	-	-	-	-	Soluble intracellular protein	14485
14802	N-acetylneuraminate pyruvate lyase	MGI:1921341	Npl	74091	BC022734, AK154216	-	-	-	-	Soluble intracellular protein	14802
14840	RIKEN cDNA 1200011M11	MGI:1921383	1200011M11Rik	74133	BC020005, AK035089, AK031106	-	VarTM	Variable MO	-	Soluble intracellular protein, Type II membrane protein	14840
15162	Golgi reassembly stacking protein 1	MGI:1921748	Gorasp1	74498	BC012251, AK017293	-	-	-	-	Soluble intracellular protein	15162
15215	sporulation-induced transcript 4-associated protein	MGI:1921807	Saps3	52036	BC008529, AK088526, AK018652	-	-	-	-	Soluble intracellular protein	15215
15269	retinoid-inducible serine caroboxypetidase	MGI:1921867	Scpep1		BC004847, 5830412D02, AK153485, 2410018F01	-	VarTM	Variable MO	-	Soluble secreted protein, Type I membrane protein	15269
15311	RIKEN cDNA 4930449E07	MGI:1921915	Lrrc48	74665	BC018412, AK049695, AK047468	-	-	-	-	Soluble intracellular protein	15311
15398	RIKEN cDNA 1200014K04	MGI:1922010	Rab3il1	74760	BC020147, 4732437D18, AK004767, AK132764	-	-	-	-	Soluble intracellular protein	15398
15464	4930438O03Rik protein	MGI:1922140	4930438O03Rik	74890	BC019987, AK077141	-	-	-	-	Soluble intracellular protein	15464
15990	1700001C19Rik protein	MGI:1922712	1700001C19Rik	75462	BC028263, AK005579	-	-	-	-	Soluble intracellular protein	15990
16088	1700029B21Rik protein	MGI:1922820	1700029B21Rik	75570	BC006063, AK006481	-	-	-	-	Soluble intracellular protein	16088
16113	calmodulin-related protein	MGI:1922850	Calml4	75600	AY061807, AK146656, AK008039	-	-	-	-	Soluble intracellular protein	16113
16681	tetratricopeptide repeat domain 8, isoform 2	MGI:1923510	Ttc8	76260	BC017523, AK002597	-	-	-	-	Soluble intracellular protein	16681
16714	2610025M23Rik protein	MGI:1923605	Tgds	76355	BC021419, AK011555	-	-	-	-	Type II membrane protein	16714
16931	1700124F02Rik protein	MGI:1923904	Upp2		BC027189, AK044005, AK149444, AK007264	-	-	-	-	Soluble intracellular protein	16931
17344	RIKEN cDNA A930031O08	MGI:1924446	Txnl6	234404	BC021911, BC017153	-	-	-	-	Soluble intracellular protein	17344
17894	thymocyte protein Thy28	MGI:1925112	Thyn1	77862	BC016594, AK077639, AK021335	-	-	-	-	Soluble intracellular protein	17894
18336	RIKEN cDNA 1500032D16	MGI:3035143	no match	78330	BC013640, AK077433, AK160289	-	-	-	-	Soluble intracellular protein	18336
19285	RIKEN cDNA 1110061O04	MGI:1916075	1110061O04Rik	97287	BC018294, AK161445, AK034867	-	-	-	-	Soluble intracellular protein	19285
19324	retinol dehydrogenase 10	MGI:1918069	4921506A21Rik		BC019796, 4921506A21	-	VarTM	Variable MO	VarMO	Soluble intracellular protein, Type II membrane protein	19324
19674	RIKEN cDNA 1700108L22	MGI:1914604	1700108L22Rik	214048	BC025528, AK163348	-	-	-	-	Soluble intracellular protein	19674
19712	RIKEN cDNA 6720480D16	MGI:108187	Zfp160	224585	BC015291, AK080975	-	-	-	-	Soluble intracellular protein	19712
19722	RIKEN cDNA 2610509I15	MGI:1923792	Hibch	227095	BC026437, AK082965	-	-	-	-	Soluble intracellular protein	19722
19759	similar to hypothetical protein FLJ20424	MGI:1261794	D14Ertd500e	219072	BC011095, D530025E07	-	-	-	-	Soluble intracellular protein	19759
20105	granzyme N	MGI:2675494	Gzmn	245839	AB049454, AB100426	-	-	-	-	Soluble secreted protein	20105
20131	2',5'-oligoadenylate synthetase-like 6	MGI:2180855	Oas1f	243262	AB067530, AK135899	-	-	-	-	Soluble intracellular protein	20131
20143	OPPO 1	MGI:2182079	Odf4	252868	AB074438, BC060992	-	VarTM	Variable TM number	-	Multi-span membrane protein	20143
20148	cytokine receptor NR10	MGI:2180511	Il31ra	218624	AB083111, AK030512	VarSP	-	Variable MO	-	Type I membrane protein, Type II membrane protein	20148
20664	transgelin	MGI:1926784	Tagln3	56370	AF149291, AF465519	-	-	-	-	Soluble intracellular protein	20664
20859	pecanex-like 3	MGI:1861733	Pcnxl3	104401	AF237953, AK171516	-	VarTM	Variable MO	-	Soluble intracellular protein, Multi-span membrane protein	20859
20875	START domain containing 7	MGI:2139090	Stard7	99138	BC017524, AK044519, AK143699	-	-	-	-	Soluble intracellular protein	20875
20924	another partner for ARF 1	MGI:1289280	Zfp410	52708	BC021528, AK033090, BC052080	-	-	-	-	Soluble intracellular protein	20924
21198	Myb protein P42POP	MGI:2446472	P42pop	232934	AF364868, BC055832	-	-	-	-	Soluble intracellular protein	21198
21254	putative ion channel protein CATSPER2	MGI:2387404	Catsper2	212670	AF411816, AK142380	-	VarTM	Variable MO	-	Soluble intracellular protein, Multi-span membrane protein	21254
21260	transcription factor AP-2delta	MGI:2153466	Tcfap2d	226896	AF421891, AK132112	-	-	-	-	Soluble intracellular protein	21260
21271	SPI3C	MGI:2145481	Serpinb6c	97848	AF425084, BC062169	-	-	-	-	Type II membrane protein	21271
21297	airway trypsin-like protease precursor	MGI:2385221	Tmprss11d	231382	BC020151, AF539752	-	VarTM	-	-	Type II membrane protein	21297
21307	MR1-interacting protein	MGI:2183446	Centg3	213990	AF459091, AB078345, BC031173	-	-	-	-	Soluble intracellular protein	21307
21309	N-acetylglutamate synthase	MGI:2387600	Nags	217214	AF462069, AK075765, AJ489814	-	-	Variable MO	VarMO	Soluble intracellular protein, Soluble secreted protein	21309
21383	carbonic anhydrase	MGI:2447188	Car9	230099	AJ245857, AB086322	-	VarTM	Variable MO	VarMO	Soluble secreted protein, Type I membrane protein	21383
21434	WDR9 protein, form A	MGI:1890651	Brwd1	93871	AJ292467, AJ292468, BC056618	-	-	-	-	Soluble intracellular protein	21434
21469	tyrosine phosphatase isoform A	MGI:2446460	Tpte	234129	AJ311311, AJ311312, AJ311313	-	-	-	-	Multi-span membrane protein	21469
21962	2610301G19Rik protein	MGI:2444228	2610301G19Rik	219158	BC021475, AK031472, BC010499	-	-	-	-	Soluble intracellular protein	21962
22062	tudor domain containing 3	MGI:2444023	Tdrd3	219249	BC005670, AK028617	-	-	-	-	Soluble intracellular protein	22062
22734	actin monomer-binding protein	MGI:2384818	Mtss1	211401	BC024131, AK030533	-	-	-	-	Soluble intracellular protein	22734
22877	expressed sequence AW146242	MGI:2141658	AW146242	232023	BC024822, AK158041	-	-	-	-	Type I membrane protein	22877
23142	RIKEN cDNA 6230410P16	MGI:2444085	6230410P16Rik	235582	BC025935, BC030732	-	-	-	-	Soluble intracellular protein	23142
24295	RIKEN cDNA 9430015G10	MGI:2444364	9430015G10Rik	230996	BC004010, AK034620	-	-	-	-	Type I membrane protein	24295
27265	RIKEN cDNA 4933408N02	MGI:1921330	Nmnat3	74080	BC005737, AK041897, AK041526	-	-	-	-	Soluble intracellular protein	27265
29129	kinesin family member 18A	MGI:2446977	Kif18a	228421	BC016095, AK036722, AK041469	-	-	-	-	Soluble intracellular protein	29129
30562	RIKEN cDNA C030048B08	MGI:2442653	C030048B08Rik	269623	BC029549, AK041876	-	-	-	-	Soluble intracellular protein	30562
31344	hypothetical protein MGC36997	MGI:2387633	BC023882	231123	BC027393, AK049414	-	-	-	-	Soluble intracellular protein	31344
31377	cDNA sequence BC011209	MGI:2384974	BC011209	217721	BC011209, AK145696	-	VarTM	Variable TM number	-	Multi-span membrane protein	31377
31497	RIKEN cDNA C630004H02 gene	MGI:2445087	C630004H02Rik	217310	BC024617, AK138882	-	-	-	-	Type II membrane protein	31497
31568	cytochrome P450, family 2, subfamily c, polypeptide 70	MGI:2385878	Cyp2c70	226105	BC016494, BC025822	-	VarTM	Variable MO	-	Soluble intracellular protein, Type II membrane protein	31568
31917	RIKEN cDNA D030060M11	MGI:2443443	D030060M11Rik	215051	BC025490, AK051047	-	-	-	-	Soluble intracellular protein	31917
32523	cDNA sequence BC003479	MGI:2384931	BC003479	216820	BC003479, AK139084	-	-	-	-	Type II membrane protein	32523
32586	cDNA sequence BC020025	MGI:2384950	BC020025	217198	BC020025, AK164128	-	-	-	-	Soluble intracellular protein	32586
32655	BTB/POZ domain containing protein 3	MGI:2385155	Btbd3	228662	BC018174, BC062968, AK161924	-	-	-	-	Soluble intracellular protein	32655
32953	RIKEN cDNA E030034C22	MGI:2442419	E030034C22Rik	218880	BC023155, AK076699	-	-	-	-	Soluble intracellular protein	32953
33900	cDNA sequence BC024400	MGI:2385076	Ccdc5	225745	BC024400, AK076912	-	-	-	-	Soluble intracellular protein	33900
33998	transmembrane 6 superfamily member 2	MGI:1933210	Tm6sf2	107770	BC024498, AK077126	-	-	-	-	Multi-span membrane protein	33998
34206	RIKEN cDNA 6030446I19 gene	MGI:2442794	Dennd1a	227801	BC027786, BC023016, AK136192, AK137530	VarSP	-	Variable MO	-	Soluble intracellular protein, Soluble secreted protein	34206
34560	RIKEN cDNA 9030407H20	MGI:2137870	Tmem40	94346	BC019416, AK078864	-	-	-	-	Multi-span membrane protein	34560
34964	RAB7, member RAS oncogene family-like 1	MGI:2385107	Rab7l1	226422	BC016133, AK079752	-	-	-	-	Soluble intracellular protein	34964
36121	cDNA sequence BC010462	MGI:2384805	BC010462	209588	BC010462, AK171246	-	VarTM	Variable MO	VarMO	Soluble secreted protein, Type I membrane protein	36121
36774	RIKEN cDNA D030041N15	MGI:2443767	Aaas		BC025501, AK087134	-	-	-	-	Soluble intracellular protein	36774
37804	solute carrier family 16 (monocarboxylic acid transporters), member 4	MGI:2385183	Slc16a4	229699	BC026596, BC025441, AK052779	-	VarTM	Variable TM number	VarMO	Multi-span membrane protein	37804
38783	meningioma expressed antigen 6 (coiled-coil proline-rich)	MGI:1346056	Mgea6	217615	BC026864, AK157358	-	-	-	-	Type II membrane protein	38783
39167	Ian1 protein	MGI:1349656	Gimap4		BC005577, AK088228	-	-	-	-	Soluble intracellular protein	39167
39375	cDNA sequence BC024814	MGI:2384301	BC024814	239706	BC024814, AK136614	-	-	-	-	Soluble intracellular protein	39375
39803	cDNA sequence BC012312	MGI:2384569	Klhdc4	234825	BC012312, BC058359	-	-	-	-	Soluble intracellular protein	39803
39831	Mid-1-related chloride channel 1	MGI:2385186	Clcc1	229725	BC003247, AK143631	-	-	-	-	Multi-span membrane protein	39831
39896	complement component 8, alpha polypeptide	MGI:2668347	C8a	230558	BC027748, AB077295, AB077297	-	-	-	-	Soluble secreted protein	39896
39987	C21orf18	MGI:2136890	ORF21	224440	AY037804, BC029101	-	-	-	-	Soluble intracellular protein	39987
39990	putative zinc finger protein	MGI:2147092	Dus3l	224907	AY040840, BC052481	-	-	-	-	Soluble intracellular protein	39990
40000	MLLT6	MGI:1935145	Mllt6	246198	AY050217, AK155794	-	-	-	-	Soluble intracellular protein	40000
40032	cDNA sequence BC002059	MGI:105921	Zfp97	22759	BC002059, L20450	-	-	-	-	Soluble intracellular protein	40032
40050	replication factor C (activator 1) 4	MGI:2146571	Rfc4	106344	BC003335, AK147030	-	VarTM	Variable MO	VarMO	Soluble intracellular protein, Type II membrane protein	40050
40151	intercellular adhesion molecule	MGI:96392	Icam1		BC008626, AK153376	-	VarTM	Variable MO	VarMO	Soluble secreted protein, Type I membrane protein	40151
40159	dual specificity phosphatase 7	MGI:2387100	Dusp7	235584	BC010207, AK140372	-	-	-	-	Soluble intracellular protein	40159
40210	RAS p21 protein activator 1	MGI:97860	Rasa1	218397	BC013637, AK133354	-	-	-	-	Soluble intracellular protein	40210
40323	G protein-coupled receptor MrgF	MGI:2384823	Mrgprf	211577	BC019711, AK157988	-	-	-	-	Multi-span membrane protein	40323
40357	spondin 1, (f-spondin) extracellular matrix protein	MGI:2385287	Spon1	233744	BC020531, AK134774	-	-	-	-	Soluble secreted protein	40357
40360	glycogen synthase 2	MGI:2385254	Gys2	232493	BC021322, AK149391	-	-	-	-	Soluble intracellular protein	40360
40381	cDNA sequence BC021917	MGI:2385084	Dak	225913	BC021917, AK138956	-	-	-	-	Soluble intracellular protein	40381
40472	potassium voltage gated channel, Shaw-related subfamily, member 4	MGI:96670	Kcnc4	99738	BC024837, AK158073	-	VarTM	Variable TM number	-	Multi-span membrane protein	40472
40570	Similar to hypothetical protein BC004409	MGI:2685015	Gtpbp7	212508	BC027306, AK144625	-	-	-	-	Soluble intracellular protein	40570
40574	cDNA sequence BC027344	MGI:2446235	BC027344	233057	BC027344, AK137204, AK132317	-	-	-	-	Soluble intracellular protein	40574
40653	expressed sequence AI788959	MGI:2140962	Ugt2b34	100727	BC028826, AK145951	-	VarTM	Variable MO	VarMO	Soluble secreted protein, Type I membrane protein	40653
40658	slingshot-like 3	MGI:2683546	Ssh3	245857	BC028922, AK166342	-	-	-	-	Soluble intracellular protein	40658
50225	HemT-3 protein	MGI:1341831	Hemt1	15202	AJ242831, AJ011023	-	VarTM	Variable MO	-	Soluble intracellular protein, Type I membrane protein	50225
50953	RIKEN cDNA 1190005B03	MGI:1921765	Cdkal1	68916	BC016073, AK045506, AK082629, AK169761, AK041864	-	-	-	-	Soluble intracellular protein	50953
50956	hypothetical protein D11Ertd636e	MGI:1277182	D11Ertd636e	52670	BC016190, AK005072, AK161074, AK002449, BC004603	-	-	-	-	Soluble intracellular protein	50956
50966	cDNA sequence BC017158	MGI:2384572	BC017158	233913	BC017158, AK170611	-	VarTM	Variable MO	-	Type II membrane protein, Multi-span membrane protein	50966
51033	myeloid/lymphoid or mixed lineage-leukemia translocation to 3 homolog	MGI:1917372	Mllt3		BC021420, AK136066, AK145442, AK147009, AK019458	-	-	-	-	Soluble intracellular protein	51033
51113	8430411H09Rik protein	MGI:1918724	Saps2		BC024879, AK083335, AK084684	-	-	-	-	Soluble intracellular protein	51113
51178	Znhit1 protein	MGI:1917353	Znhit1		BC026751, AK080799	-	-	-	-	Soluble intracellular protein	51178
51235	RIKEN cDNA 4930550B20	MGI:101850	Usp45	77593	BC027768, AK019756, AK088073, AK036903	-	-	-	-	Soluble intracellular protein	51235
70196	Jtv1-pending protein	MGI:2385237	Jtv1	231872	BC026972, BC024480	-	-	-	-	Soluble intracellular protein	70196
71418	potassium channel KCNQ2				AF490773, AB000502, AB000503, AB000504, AB000494, AB000495, AB000496, AB000497, AB000499, AB000498, AB000500, AB000501	-	VarTM	Variable TM number	VarMO	Multi-span membrane protein	71418
71421	receptor tyrosine kinase	MGI:104294	Tyro3	22174	U18933, U18343, X78103, D17393	VarSP	-	Variable MO	-	Type I membrane protein, Type II membrane protein	71421
71433	LIMK-2	MGI:1197517	Limk2	16886	AB008117, AB005132, AB012291	-	-	-	-	Soluble intracellular protein	71433
71434	Hoxa-9	MGI:96180	Hoxa9	15405	AB005457, AB005458	-	-	-	-	Soluble intracellular protein	71434
71445	LFB3 homeoprotein	MGI:98505	Tcf2	21410	X55842, AB008175, BC025189, AK019258, AK004837	-	-	-	-	Soluble intracellular protein	71445
71446	protocadherin alpha C2	MGI:1298367	Pcdha6	12937	AY013769, AY013757, AY013766, AY013796, AY013761, BC054557, AY013765, AY013763, U88550, AY013767, AK139436, AK141960, BC060211, AF464181, AF464163, AY013801, AY013768, BC059175, BC064675, BC056998, BC054787, BC057404, AY013800, AY013803, AY013792, AY013810, BC054556, AY013758, BC049814, BC035540, AY013809, BC060691, AY013807, AF464180, BC054741, AY013806, AF464160, AY013759, AF464164, AY013756, A…	VarSP	VarTM	Variable MO	-	Soluble intracellular protein, Soluble secreted protein, Type I membrane protein, Type II membrane protein, Multi-span membrane protein	71446
71447	Phosphoinositide 3-Kinase-C2gamma	MGI:1203730	Pik3c2g		AB008791, AK090232, BC061142, AB008792	-	-	-	-	Soluble intracellular protein	71447
71449	MmKIF17 [Mus musculus]	MGI:1098229	Kif17	16559	AB008867, AK046890	-	-	-	-	Soluble intracellular protein	71449
71452	heterogeneous nuclear ribonucleoprotein L	MGI:104816	Hnrpl	15388	BC027206, AK144684, AK085906	-	-	-	-	Soluble intracellular protein	71452
71453	Masp2 protein	MGI:1330832	Masp2	17175	BC013893, Y19160, AJ250369, AK149421	VarSP	-	Variable MO	-	Soluble intracellular protein, Soluble secreted protein	71453
71455	ADAM23	MGI:1345162	Adam23	23792	AB009673, AK034022	VarSP	VarTM	Variable MO	VarMO	Soluble intracellular protein, Type I membrane protein	71455
71456	leukocyte cell-derived chemotaxin 2	MGI:1278342	Lect2	16841	BC027753, AB009688	-	-	-	-	Soluble secreted protein	71456
71457	klotho [Mus musculus]	MGI:1101771	Kl	16591	AB005141, AB010088	VarSP	VarTM	Variable MO	VarMO	Soluble secreted protein, Multi-span membrane protein	71457
71467	Chst2 protein	MGI:1891160	Chst2	54371	BC051963, AB011451	-	-	-	-	Type II membrane protein	71467
71469	MRP5 [Mus musculus]	MGI:1351644	Abcc5	27416	AB019003, BC061132, BC042581, AF213387	-	VarTM	Variable MO	VarMO	Soluble intracellular protein, Type II membrane protein, Multi-span membrane protein	71469
71473	BMAL1b'	MGI:1096381	Arntl	11865	AB012601, AK146628, AB015203, BC011080, AB012602	-	-	-	-	Soluble intracellular protein	71473
71481	SKAP55 homologue	MGI:1889206	Scap2	54353	BC003711, AK076000	-	-	-	-	Soluble intracellular protein	71481
71484	Prss18 protein	MGI:1343166	Prss18	19144	BC031119, Y18723	-	-	-	-	Soluble secreted protein	71484
71486	timeless homolog	MGI:1321393	Timeless	21853	AF098161, BC026526, BC058641, AF126480, AK153838	VarSP	VarTM	Variable MO	-	Soluble intracellular protein, Soluble secreted protein, Type I membrane protein	71486
71488	granzyme M	MGI:99549	Gzmm	16904	AB015728, AB015727	VarSP	-	Variable MO	VarMO	Soluble intracellular protein, Soluble secreted protein	71488
71499	Int3	MGI:107471	Notch4	18132	M80456, U43691	VarSP	VarTM	Variable MO	-	Type II membrane protein, Multi-span membrane protein	71499
71500	Gfpt2 protein	MGI:1338883	Gfpt2	14584	BC031928, AK132821	-	-	-	-	Soluble intracellular protein	71500
71503	mage-d3	MGI:1928994	Tro	56191	AF319977, BC053018, AF241245, AF241244, AB036783, AF288605, AF288606	-	VarTM	Variable MO	-	Soluble intracellular protein, Type II membrane protein	71503
71504	homer-2b	MGI:1347354	Homer2		AF093260, AB017136, BC038314	-	-	-	-	Soluble intracellular protein	71504
71507	Cyp4a10 protein	MGI:88611	Cyp4a10		BC051049, AB017785	-	VarTM	Variable MO	-	Type II membrane protein, Multi-span membrane protein	71507
71521	MAIL	MGI:1931595	Nfkbiz	80859	AB020974, AB047549	-	-	-	-	Soluble intracellular protein	71521
71524	alpha isoform of regulatory subunit A, protein phosphatase 2	MGI:1926334	Ppp2r1a		BC052678, AB021743	-	-	-	-	Soluble intracellular protein	71524
71542	Kruppel-like factor 5	MGI:1338056	Klf5	12224	BC012958, BC006646	-	-	-	-	Soluble intracellular protein	71542
71545	granuphilin-a	MGI:1351606	Sytl4	27359	AB025258, AB025259, BC026819	-	-	-	-	Soluble intracellular protein	71545
71547	PKC binding protein SSeCKS	MGI:1932576	Akap12	83397	AF326228, AF326230	-	-	-	-	Soluble intracellular protein	71547
71555	synaptotagmin VI	MGI:1859544	Syt6	54524	AB026803, AK044551, AK135051, BC065065	VarSP	VarTM	Variable MO	VarMO	Soluble intracellular protein, Type I membrane protein	71555
71560	DINB protein	MGI:1349767	Polk	27015	AF163571, BC008105, BC052820	-	-	-	-	Soluble intracellular protein	71560
71562	Txnrd2 protein	MGI:1347023	Txnrd2		BC013688, AK008004	-	-	-	-	Soluble intracellular protein	71562
71564	casein kinase 1 epsilon	MGI:1351660	Csnk1e	27373	BC026127, AK158709	-	-	-	-	Soluble intracellular protein	71564
71565	GalNAc alpha-2, 6-sialyltransferase V	MGI:1349471	St6galnac5	26938	AB028840, AK034387	-	-	-	-	Type II membrane protein	71565
71566	mDj3	MGI:1931882	Dnaja2	56445	AB028853, AK008461	-	-	-	-	Soluble intracellular protein	71566
71568	Dnajb10 protein	MGI:1928739	Dnajb10	56812	BC011090, AB028858, AK156083	-	-	-	-	Soluble intracellular protein	71568
71570	Ser/Thr kinase KKIAMRE-beta	MGI:1858227	Cdkl2	53886	AB029065, AB029066, AK030598	-	-	-	-	Soluble intracellular protein	71570
71571	Psmd4 protein	MGI:1201670	Psmd4	19185	BC009005, AB029142, AB029144, AB029145, AB029146	-	-	-	-	Soluble intracellular protein	71571
71572	pericentriolar material-1	MGI:1277958	Pcm1	18536	AB029291, AK133754	-	-	-	-	Soluble intracellular protein	71572
71574	transcription factor HSF4b isoform	MGI:1347058	Hsf4	26386	AB029349, AB029350, AK148056	-	-	-	-	Soluble intracellular protein	71574
71579	caveolin-1 alfa isoform	MGI:102709	Cav1	12389	AB029929, AK090074	-	-	-	-	Type II membrane protein	71579
71582	regulatory factor X-associated protein	MGI:2180854	Rfxap	170767	AF335512, BC019935	-	-	-	-	Soluble intracellular protein	71582
71585	M-BDG29	MGI:2159407	Zcchc14	142682	AB030244, BC009020	-	-	-	-	Soluble intracellular protein	71585
71586	phosphatidylinositolglycan class N	MGI:1351629	Pign	27392	AB030279, BC021148, AB030280, AK132928	VarSP	VarTM	Variable TM number	VarMO	Multi-span membrane protein	71586
71587	M42C60 [Mus musculus]	MGI:102581	Rdh11	17252	AB035959, AY039032, AB030503, AB030504, AB030505	VarSP	-	Variable MO	VarMO	Soluble intracellular protein, Soluble secreted protein	71587
71596	GAP-related interacting partner to E12	MGI:1931050	Garnl1	56784	AY066011, AK042116, AK083518, AB032400	-	VarTM	Variable MO	VarMO	Soluble intracellular protein, Type II membrane protein	71596
71599	C-terminal binding protein 1	MGI:1201685	Ctbp1	13016	BC015071, AK170133, AJ010483, BC042425, AK160658, AK171650, AK149906	-	-	-	-	Soluble intracellular protein	71599
71600	C-terminal binding protein 2	MGI:1201686	Ctbp2		AB033123, BC017520	-	-	-	-	Soluble intracellular protein	71600
71605	Facl4 protein	MGI:1354713	Acsl4		BC058663, AK054387	-	VarTM	Variable MO	VarMO	Soluble intracellular protein, Type II membrane protein	71605
71606	Ndr3 protein	MGI:1352499	Ndrg3		BC018504, AK036277, AK154927	-	-	-	-	Soluble intracellular protein	71606
71607	Siat7f protein	MGI:1355316	St6galnac6	50935	BC036985, AB035123, AK030648	-	-	-	-	Type II membrane protein	71607
71610	l-gicerin/MUC18	MGI:1933966	Mcam	84004	AB035508, AB035509	-	-	-	-	Type I membrane protein	71610
71619	cAMP-GEFII				AB021132, AF115480	-	-	-	-	Soluble intracellular protein	71619
71620	pre-mRNA splicing factor SF3b 155 kDa subunit	MGI:1932339	Sf3b1	81898	AB037890, AK048521, AK171454	-	VarTM	Variable MO	VarMO	Soluble intracellular protein, Type II membrane protein, Multi-span membrane protein	71620
71622	unnamed protein product [Mus musculus]	MGI:1861712	Tssc4	56844	AB041597, AJ279797	-	-	-	-	Soluble intracellular protein	71622
71624	Netrin-G1a	MGI:1934028	Ntng1	80883	AB038667, AF475078, AK034465, AK134467, AF475075, AB038666, AB038664, AB038665, AF475076, AF475077, AB038662	-	-	-	-	Soluble secreted protein	71624
71625	thymic stromal lymphopoietin receptor	MGI:1889506	Tpte2		AF201963, BC023788	-	-	-	-	Type I membrane protein	71625
71631	AB041544 protein	MGI:2442958	9630031F12Rik	58227	BC056379, AB041544	-	-	-	-	Soluble intracellular protein	71631
71632	unnamed protein product [Mus musculus]	MGI:1931249	Slc35b4	58246	AB041549, AK163299	VarSP	VarTM	Variable TM number	-	Multi-span membrane protein	71632
71635	pseudouridine synthase 1	MGI:1929237	Pus1	56361	BC034359, AB041563, AK138570	-	-	-	-	Soluble intracellular protein	71635
71643	CCAAT displacement protein CDP	MGI:88568	Cutl1	13047	AY037807, X75013, AK006420, AB041595, BC014289, U68542, U46684	-	VarTM	Variable MO	VarMO	Soluble intracellular protein, Type II membrane protein	71643
71647	glutathione transferase zeta 1 (maleylacetoacetate isomerase)	MGI:1341859	Gstz1	14874	BC031777, AB041613	-	-	-	-	Soluble intracellular protein	71647
71657	Map4k6-pending protein	MGI:1355329	Mink1	50932	BC052474, AB041925, AB035697	-	-	-	-	Soluble intracellular protein	71657
71662	SoxLZ/Sox6-binding protein Solt	MGI:1926210	Solt	60411	AB043687, AK135773, AK082939, AK160776	-	-	-	-	Soluble intracellular protein	71662
71663	Chat-H	MGI:1351631	Sh2d3c	27387	AB043953, 4732469A01	-	-	-	-	Soluble intracellular protein	71663
71666	Unknown (protein for MGC:62554)	MGI:90169	Dhrs4	28200	BC054361, AB045132, AK018788, AK002691	-	-	-	-	Soluble intracellular protein	71666
71669	topoisomerase (DNA) III beta	MGI:1333803	Top3b	21976	BC031723, AB045324	-	-	-	-	Soluble intracellular protein	71669
71685	sialidase	MGI:1344417	Neu2	23956	AB048604, AK145284	-	-	-	-	Soluble intracellular protein	71685
71698	stomach specific calpain nCL-2	MGI:2181366	Capn8	170725	AB050202, AK132449	-	-	-	-	Soluble intracellular protein	71698
71701	glutamate receptor interacting protein 1a-L	MGI:1921303	Grip1		AB051561, AB051562, AB051560, AK029905	-	-	-	-	Soluble intracellular protein	71701
71703	map kinase phosphatase-M A1 isoform	MGI:1917936	Dusp16	70686	AF345951, AK035652, AF345952	-	-	-	-	Soluble intracellular protein	71703
71704	Netrin-G2b	MGI:2159341	Ntng2	171171	AB052337, AB052338, AB052336	-	-	-	-	Soluble secreted protein	71704
71707	RAD51-like 3	MGI:1261809	Rad51l3	19364	BC049136, AK036272, AB052829, AB052833, AB052830, AB052828, AB052834, AB052831	-	VarTM	Variable MO	-	Soluble intracellular protein, Type II membrane protein	71707
71709	N-acetylglucosaminyltransferase IVb	MGI:2143974	Mgat4b	103534	AB053218, BC026638, AK144246	-	VarTM	Variable MO	-	Soluble intracellular protein, Multi-span membrane protein	71709
71713	protein phosphatase 2A B56 regulatory subunit gamma 3 isoform	MGI:1349475	Ppp2r5c	26931	AB055635, AK031584, AB055636	-	-	-	-	Soluble intracellular protein	71713
71714	kelch family protein Nd1-L	MGI:2152389	Ivns1abp	117198	AB055737, BC040250, AK144835	-	-	-	-	Soluble intracellular protein	71714
71716	Mtap protein	MGI:1914152	Mtap	66902	BC003858, AK089916	-	-	-	-	Soluble intracellular protein	71716
71725	calmin beta	MGI:2136957	Clmn	94040	AB059644, AB047978, AB059643, AB059648	-	VarTM	Variable MO	-	Type II membrane protein, Multi-span membrane protein	71725
71726	nephronectin	MGI:2148811	Npnt	114249	AF397008, AF397007, AY035899, AB059656	-	-	-	-	Soluble secreted protein	71726
71727	Nadrin1	MGI:1917747	Arhgap17	70497	AB060553, AK149986, AK036468, AB060554, BC003259	-	VarTM	Variable MO	-	Soluble intracellular protein, Type II membrane protein	71727
71729	calcineurin inhibitory protein ZAKI-4 beta	MGI:1858219	Dscr1l1	53901	AB061525, BC049096, AB061524	-	-	-	-	Soluble intracellular protein	71729
71730	Protein Kinase'	MGI:97601	Prkcq	18761	D11091, AB062122, AK037664	-	-	-	-	Soluble intracellular protein	71730
71731	polyhomeotic-like 2	MGI:1860454	Phc2		BC057571, AB062362	-	-	-	-	Soluble intracellular protein	71731
71733	alpha2,3-sialyltransferase	MGI:1888707	St3gal6	54613	AB063326, AK048950	-	-	-	-	Type II membrane protein	71733
71734	drebrin A	MGI:1931838	Dbn1	56320	AF187147, BC006714, AB064321, AK132060	-	-	-	-	Soluble intracellular protein	71734
71739	clipin E/coronin 6 type A	MGI:2183448	Coro6	216961	AB070894, AB070895, AB070896	-	-	-	-	Soluble intracellular protein	71739
71741	desmoglein 2	MGI:1196466	Dsg2	13511	AB072269, BC044848, BC020144	-	VarTM	Variable MO	VarMO	Soluble secreted protein, Type I membrane protein	71741
71744	homolog of human ets-related gene (ERG), transcript variant 3 [Mus musculus]	MGI:95415	Erg	13876	AB073080, AB073079, AB073078, AK142379, AK078113	-	-	-	-	Soluble intracellular protein	71744
71745	kinesin superfamily protein 1C	MGI:1098260	Kif1c	16562	AB074017, AK029250	-	-	-	-	Soluble intracellular protein	71745
71747	synaptotagmin VIIgamma	MGI:1859545	Syt7	54525	AB075901, AB075900, AB026804	-	-	-	-	Type II membrane protein	71747
71750	hepatoma up-regulated protein	MGI:2183453	Dlg7	218977	AB076696, AK147955, AK036384	-	-	-	-	Soluble intracellular protein	71750
71751	unnamed protein product [Mus musculus]				AB041616, AK140205, AB076746	-	-	-	-	Soluble intracellular protein	71751
71752	G9a long	MGI:2148922	Ehmt2	110147	AB077210, AB077209, AK154246	-	-	-	-	Soluble intracellular protein	71752
71754	sodium and chloride dependent creatine transporter	MGI:2147834	Slc6a8	102857	AF459435, AB077327	-	-	-	-	Multi-span membrane protein	71754
71758	Clk4 associating SR-related protein L	MGI:1855695	Sfrs16	53609	AB080582, AF042799, AB080583, AK159443	-	-	-	-	Soluble intracellular protein	71758
71762	Veph-A [Mus musculus]	MGI:1920039	Veph1		AB085187, AK013398	-	-	-	-	Soluble intracellular protein	71762
71763	putative emu2 protein	MGI:2155345	Emid2	140709	AJ416092, AK143515, BC002218	VarSP	-	Variable MO	-	Soluble intracellular protein, Soluble secreted protein	71763
71764	very large G protein-coupled receptor 1	MGI:1274784	Mass1	110789	AF435926, AK053565, AF405692, AB086167, AF405694, AB086166, BC043465	-	VarTM	Variable MO	VarMO	Soluble intracellular protein, Type II membrane protein, Multi-span membrane protein	71764
71765	MHC I - like leukocyte 2 long form	MGI:2179989	Mill2	243864	AB086267, AB086266	-	-	-	-	Soluble secreted protein	71765
71766	hypothetical protein containing twelve transmembrane-spanning domain	MGI:1916852	Otop3		AB087505, AK009293	-	VarTM	Variable TM number	-	Multi-span membrane protein	71766
71767	Apg16l protein	MGI:1924290	Atg16l1		BC049122, AK005181, AK163246, AK030983, AK170073	-	-	-	-	Soluble intracellular protein	71767
71769	Irak1 protein	MGI:107420	Irak1	16179	BC004778, AK143694, AY184364, AY184362, AF103876, AB088370	-	-	-	-	Soluble intracellular protein	71769
71770	acyl-CoA hydrolase	MGI:1917275	Acot7		AB088411, AB088412, AB049821	-	-	-	-	Soluble intracellular protein	71770
71774	mDomino	MGI:1276124	Ep400	75560	AB092694, AK030095, AK142317, AB092695, AK006168	-	-	-	-	Soluble intracellular protein	71774
71784	neural zinc finger protein NZF-2b	MGI:1100535	Myt1	17932	AB082378, AF004294	-	-	-	-	Soluble intracellular protein	71784
71790	2210010N04Rik protein	MGI:1917631	2210010N04Rik	70381	BC046968, BC025567	-	-	-	-	Soluble intracellular protein	71790
71799	Mapk10 protein	MGI:1346863	Mapk10	26414	BC046625, AK163206, AB096076, AB096079, L35236, AB096078, AB005665	-	-	-	-	Soluble intracellular protein	71799
71800	synaptotagmin-like protein 5	MGI:2668451	Sytl5	236643	AB098160, AB098161	-	-	-	-	Soluble intracellular protein	71800
71801	ankyrin repeat hooked to a zinc finger motif long form	MGI:1337008	Ankfy1	11736	AB098329, AB011370	-	-	-	-	Soluble intracellular protein	71801
71803	inner centromere protein-B	MGI:1313288	Incenp	16319	AB100433, AF117610	-	-	-	-	Soluble intracellular protein	71803
71809	Abca4 protein				BC057853, AK166397	-	VarTM	Variable MO	-	Soluble intracellular protein, Multi-span membrane protein	71809
71810	unknown				U72644, AF000428, AF000427	-	VarTM	Variable MO	-	Soluble secreted protein, Type II membrane protein	71810
71813	OCAM-TM protein precursor				AF001287, AF001286, AK132363	-	VarTM	Variable MO	VarMO	Soluble secreted protein, Type I membrane protein	71813
71818	NPC1	MGI:1097712	Npc1	18145	AF003348, AK044878, BC052437, AK154282	-	VarTM	Variable MO	-	Soluble secreted protein, Multi-span membrane protein	71818
71819	sulfonylurea receptor 2A	MGI:1352630	Abcc9	20928	D86037, D86038, AF003531	-	-	-	-	Multi-span membrane protein	71819
71823	arylalkylamine N-acetyltransferase	MGI:1328365	Aanat	11298	AF004108, AF004110, AF004109	-	-	-	-	Soluble intracellular protein	71823
71825	ectodysplasin-A isoform Ta A	MGI:1195272	Eda	13607	AF016628, AJ243657, AJ243658, AF004435, AF016631, AF016630	-	VarTM	-	-	Type II membrane protein	71825
71832	Osf2	MGI:99829	Runx2	12393	AF010284, AK089291, AF005936, D14636, D14637	-	VarTM	Variable MO	-	Soluble intracellular protein, Type II membrane protein	71832
71836	Unknown (protein for MGC:66986)	MGI:1330812	Acox1		BC056448, AK170217, AK028876	-	-	-	-	Soluble intracellular protein	71836
71837	Mdm4 protein	MGI:107934	Mdm4		BC003750, AK083349, AK049576, AK049690	-	-	-	-	Soluble intracellular protein	71837
71845	histocompatibility-2 complex class 1-like	MGI:1195463	Mr1	15064	BC026137, AK042119, AK144040, AK137171	VarSP	-	Variable MO	-	Type I membrane protein, Type II membrane protein	71845
71846	SWI/SNF related, matrix associated, actin dependent regulator of chromatin, subfamily a, member 3	MGI:1196437	Smarca3	20585	BC057116, AF010600	-	-	-	-	Soluble intracellular protein	71846
71849	hyaluronidase 1	MGI:96298	Hyal1	15586	BC021636, AK028942	-	-	-	-	Soluble secreted protein	71849
71851	brain apoptosis-associated tyrosine kinase long isoform	MGI:1197518	Aatk	11302	AY236859, AY236858, AK036705, AK147239	-	VarTM	Variable MO	VarMO	Soluble intracellular protein, Type II membrane protein	71851
71852	tangerin A	MGI:1341841	Kcnk7	114601	AF305087, BC004660, AF305090, AK013080, AF305089	-	-	-	-	Soluble intracellular protein	71852
71855	ether-a-go-go-related protein isoform Merg1a	MGI:1341722	Kcnh2	16511	AF012868, AF012869	-	VarTM	Variable TM number	-	Multi-span membrane protein	71855
71856	kinesin motor protein KIFC3	MGI:109202	Kifc3	16582	AF013118, AK132895	-	-	-	-	Soluble intracellular protein	71856
71859	Hnf4 protein	MGI:109128	Hnf4a	15378	BC039220, D29015	-	-	-	-	Soluble intracellular protein	71859
71867	ADP-ribosyltransferase	MGI:107546	Art2a	11871	AF016463, S79913, AF016462	VarSP	VarTM	Variable MO	-	Type I membrane protein, Type II membrane protein	71867
71870	Muc2 protein	MGI:1339364	Muc2		BC034197, BC030862	-	-	-	-	Soluble intracellular protein	71870
71872	Il16 protein	MGI:1270855	Il16	16170	BC058709, AF006001, AK038319	-	-	-	-	Soluble intracellular protein	71872
71873	brain beta spectrin	MGI:98388	Spnb2	20742	M74773, AF017112, AF016040	-	-	-	-	Soluble intracellular protein	71873
71877	Zn-15 transcription factor	MGI:1353423	Zfp292		AF017806, AK046236, AK034951	-	-	-	-	Soluble intracellular protein	71877
71882	Trp4	MGI:109525	Trpc4	22066	U50922, U50921, AK044265, AK084139	-	VarTM	Variable TM number	VarMO	Multi-span membrane protein	71882
71886	PBX1a	MGI:97495	Pbx1	18515	AF020196, AK144346, BC002244, AF020197	-	-	-	-	Soluble intracellular protein	71886
71888	prolactin-like protein F precursor	MGI:1206571	Prlpf	19114	AF020524, AK131665	-	-	-	-	Soluble secreted protein	71888
71892	homeodomain protein DLX5	MGI:101926	Dlx5	13395	AF072452, AF022077, AF022076, AF072453, AK158121	-	-	-	-	Soluble intracellular protein	71892
71895	Bcl-2-binding protein	MGI:108047	Bag1	12017	AF022223, AK009149	-	-	-	-	Soluble intracellular protein	71895
71898	Rigui	MGI:1098283	Per1	18626	AF022992, BC039768, AK081813, AK154900	-	-	-	-	Soluble intracellular protein	71898
71901	mRNA capping enzyme	MGI:1329041	Rngtt	24018	AF025653, AK002922, AK160706	-	-	-	-	Soluble intracellular protein	71901
71902	tyrosine-ester sulfotransferase	MGI:1926341	Sult1d1	53315	U32371, AF026073	-	-	-	-	Soluble intracellular protein	71902
71906	Lgals4 protein	MGI:107535	Lgals6	16857	BC030297, AF026794	-	-	-	-	Soluble intracellular protein	71906
71913	homeobox protein NKX2-6	MGI:97351	Nkx2-6		AF045150, AK007304, AK006401	-	-	-	-	Soluble intracellular protein	71913
71916	sigma 1 receptor	MGI:1195268	Oprs1	18391	AF004927, AF226605	-	-	-	-	Multi-span membrane protein	71916
71918	NKG2-D	MGI:1196250	Klrk1	27007	BC057147, AF030313, AK170499	-	-	-	-	Type II membrane protein	71918
71919	Ldb1a	MGI:894762	Ldb1	16825	AF030333, U69270	-	-	-	-	Soluble intracellular protein	71919
71932	Siva-pending protein	MGI:1353606	Siva	30954	BC012279, AF033112, AK010562	-	-	-	-	Soluble intracellular protein	71932
71935	9-cis-retinol dehydrogenase	MGI:1201412	Rdh5	19682	AF033196, AK033063	-	-	-	-	Type I membrane protein	71935
71936	A kinase anchor protein	MGI:1306795	Akap2	11641	AF033274, AK147420, AF033275, BC003735, AF033276	-	-	-	-	Soluble intracellular protein	71936
71937	ubiquitin-homology domain protein	MGI:1197010	Sumo1	22218	AF033353, AK020140	-	-	-	-	Soluble intracellular protein	71937
71943	semaphorin H	MGI:1340034	Sema3e	20349	Z93947, AK159214	-	-	-	-	Soluble secreted protein	71943
71944	LNXp80	MGI:1278335	Lnx1	16924	AF034745, BC040367, AK044127, AK138326	VarSP	-	Variable MO	VarMO	Soluble intracellular protein, Soluble secreted protein	71944
71946	vesicle transport through interaction with t-SNAREs 1B homolog	MGI:1855688	Vti1b	53612	BC009810, AF035821	-	-	-	-	Type II membrane protein	71946
71948	neurotrophic tyrosine kinase receptor	MGI:97385	Ntrk3	18213	AY336094, AF035400, AF035399	-	-	-	-	Type I membrane protein	71948
71958	syntaxin 8	MGI:1890156	Stx8	55943	BC048479, AK018716, BC061118, AK035105	-	VarTM	Variable MO	VarMO	Soluble intracellular protein, Type II membrane protein	71958
71959	thiopurine S-methyltransferase	MGI:98812	Tpmt	22017	AF046887, AF037045	-	-	-	-	Soluble intracellular protein	71959
71966	ETO/MTG8-related protein ETO-2	MGI:1338013	Cbfa2t3h	12398	AF038029, AK033680	-	-	-	-	Soluble intracellular protein	71966
71971	arsA (bacterial) arsenite transporter, ATP-binding, homolog 1	MGI:1928379	Asna1	56495	BC016453, BC018430	-	-	-	-	Soluble intracellular protein	71971
71972	AC133 antigen homolog	MGI:1100886	Prom1		AF039663, AK030027, AK029921, AK085654, AF026269, BC028286, AY099088, AY223522	-	VarTM	Variable TM number	VarMO	Multi-span membrane protein	71972
71975	Atp2a2 protein	MGI:88110	Atp2a2	11938	BC054531, AJ223584	-	VarTM	Variable TM number	VarMO	Multi-span membrane protein	71975
71976	testis-specific poly(A) polymerase	MGI:109301	Papola	18789	AB030729, AF039957	-	-	-	-	Soluble intracellular protein	71976
71977	inositol polyphosphate-5-phosphatase B	MGI:103257	Inpp5b	16330	BC028864, AY007563, AF040094, AK004601	-	-	-	-	Soluble intracellular protein	71977
71986	MHC class II transactivator CIITA form I	MGI:108445	C2ta	12265	AF100709, AK138822, AK040723, U60653, AF042159	-	-	-	-	Soluble intracellular protein	71986
71990	Gtf2i protein	MGI:1202722	Gtf2i	14886	BC053044, AK013348, AK006796, AK147201, AY030291, AF043219, AF043220, AY030290, AY030292	-	-	-	-	Soluble intracellular protein	71990
71992	beta5B integrin	MGI:96614	Itgb5	16419	AF043257, BC058246, AK143532	VarSP	-	Variable MO	-	Type I membrane protein, Type II membrane protein	71992
71998	chemokine (C-X-C motif) ligand 13	MGI:1888499	Cxcl13	55985	BC012965, AF030636	-	-	-	-	Soluble secreted protein	71998
71999	HCG-1 protein	MGI:1344373	Ubl3	24109	AF044222, AK160233, AF044223	-	-	-	-	Soluble intracellular protein	71999
72002	alpha-synuclein	MGI:1277151	Snca	20617	AF179273, AK014472	-	-	-	-	Soluble intracellular protein	72002
72015	bamacan	MGI:1339795	Cspg6	13006	AF141294, BC057345, Y15128, BC062935	-	-	-	-	Soluble intracellular protein	72015
72016	tuftelin 1	MGI:109572	Tuft1	22156	BC019213, AK171705	-	-	-	-	Soluble intracellular protein	72016
72018	ribonuclease H1	MGI:1335073	Rnaseh1	19819	AF048993, AK088032	-	-	-	-	Soluble intracellular protein	72018
72022	neuronal voltage-gated sodium channel alpha subunit	MGI:103169	Scn8a	20273	AF049617, U26707	-	VarTM	Variable TM number	-	Multi-span membrane protein	72022
72024	Per3	MGI:1277134	Per3	18628	AB013605, AF050182, AK036345	-	-	-	-	Soluble intracellular protein	72024
72027	telomerase reverse transcriptase	MGI:1202709	Tert	21752	AF051911, AK133783	-	-	-	-	Soluble intracellular protein	72027
72031	CC chemokine ABCD-1	MGI:1306779	Ccl22	20299	AF052505, AF163476	-	-	-	-	Soluble secreted protein	72031
72033	unconventional myosin-15	MGI:1261811	Myo15	17910	AF144095, AY331132, AY331133	-	-	-	-	Soluble intracellular protein	72033
72034	chemokine LARC	MGI:1329031	Ccl20		AB015136, BC028504	-	-	-	-	Soluble secreted protein	72034
72039	JNK interacting protein-1b	MGI:1309464	Mapk8ip1	19099	AF054611, AK147033, AF109769, AF109771	-	-	-	-	Soluble intracellular protein	72039
72042	relaxin/insulin-like factor variant a	MGI:1346085	Insl5	23919	AF054842, AF133817	VarSP	-	-	-	Soluble secreted protein	72042
72046	stanniocalcin	MGI:1316731	Stc2	20856	AF031035, AK002527	-	-	-	-	Soluble secreted protein	72046
72049	pyrroline-5-carboxylate synthetase	MGI:1888908	Aldh18a1	56454	BC033427, AF056574, AK134148	-	-	-	-	Soluble intracellular protein	72049
72057	oncostatin M specific receptor	MGI:1330819	Osmr	18414	AF058805, AB015978	-	-	-	-	Type I membrane protein	72057
72067	proteasome (prosome, macropain) subunit, beta type 5	MGI:1194513	Psmb5	19173	BC012246, AK088367	-	-	-	-	Soluble intracellular protein	72067
72069	hypoxia inducible factor three alpha				AF060194, AF416641, AK144472	-	-	-	-	Soluble intracellular protein	72069
72074	leucine zipper-EF-hand containing transmembrane protein 1	MGI:1932557	Letm1	56384	AF061026, BC061690	-	-	-	-	Type II membrane protein	72074
72075	Pbx/knotted 1 homeobox	MGI:1201409	Pknox1	18771	BC052701, AF061270	-	-	-	-	Soluble intracellular protein	72075
72079	transcription factor SP1	MGI:98372	Sp1	20683	AF022363, S79832, AF062566	-	-	-	-	Soluble intracellular protein	72079
72080	plenty-of-prolines-101	MGI:1858303	Srrm1	51796	AF062655, BC006751	-	-	-	-	Soluble intracellular protein	72080
72084	cytoplasmic dynein intermediate chain 1A	MGI:107743	Dncic1	13426	AF063229, AF063230, AK158589	-	-	-	-	Soluble intracellular protein	72084
72087	GC Binding Protein - 23b	MGI:1101353	Klf10	21847	Z36270, BC003316, AK145676, AK043433	-	-	-	-	Soluble intracellular protein	72087
72090	type VI collagen alpha 3 subunit	MGI:88461	Col6a3		AF064749, BC057903	VarSP	VarTM	Variable MO	-	Soluble secreted protein, Type II membrane protein	72090
72093	basic fibroblast growth factor	MGI:95516	Fgf2	14173	AF065903, AY027551, AY027557, AY027558	-	-	-	-	Soluble intracellular protein	72093
72094	CD2 antigen	MGI:88320	Cd2	12481	BC053731, AK138728	-	-	-	-	Type I membrane protein	72094
72105	vav 3 oncogene	MGI:1888518	Vav3		BC052739, AK033253, AK147053	-	-	-	-	Soluble intracellular protein	72105
72111	DNA cytosine-specific methyltransferase isoform 1				AF151969, AF151970, AF151972, AF151971	-	-	-	-	Soluble intracellular protein	72111
72115	calcium-sensing receptor	MGI:1351351	Casr	12374	AF110178, AF110179	-	-	-	-	Multi-span membrane protein	72115
72117	chapsyn-110	MGI:1344351	Dlgh2	23859	AF388675, AK046525, AK030221	-	-	-	-	Soluble intracellular protein	72117
72119	nitrilase 1	MGI:1350916	Nit1		BC021634, AK002269	-	-	-	-	Soluble intracellular protein	72119
72120	PAR-6	MGI:1927223	Pard6a	56513	AF070970, AK158848, BC061114	-	-	-	-	Soluble intracellular protein	72120
72123	PHR1 isoform 1	MGI:1351469	Plekhb1	27276	AF000272, AF100613, AF101053, AK141634	-	-	-	-	Soluble intracellular protein	72123
72124	palmitoyl-protein thioesterase precursor	MGI:1298204	Ppt1	19063	AF071025, AK151055, AK152474, AK169579, AK148314, AF087568	VarSP	-	-	-	Soluble secreted protein	72124
72125	protein kinase Myak-L	MGI:1314872	Hipk2	15258	AF071070, AF077658, AF170303, AF071071	-	-	-	-	Soluble intracellular protein	72125
72126	Nrf1 splice variant D				AF071084, AK038187, AK154167, AK148471	-	VarTM	Variable MO	VarMO	Soluble intracellular protein, Type II membrane protein	72126
72128	Pttg1 protein	MGI:1353578	Pttg1		BC023324, AF069051, AF071209	-	-	-	-	Soluble intracellular protein	72128
72131	chemokine (C-X3-C motif) ligand 1	MGI:1097153	Cx3cl1	20312	BC054838, AB030188	-	VarTM	Variable MO	VarMO	Soluble secreted protein, Type I membrane protein	72131
72132	methyl-CpG binding domain protein 2	MGI:1333813	Mbd2	17191	BC046607, AF072245	-	-	-	-	Soluble intracellular protein	72132
72139	T cell signal transduction molecule1 SAP	MGI:1328352	Sh2d1a	20400	AF072903, AF097632	-	-	-	-	Soluble intracellular protein	72139
72141	Y-box protein MSY2	MGI:1096372	Ybx2	53422	AF073954, AF073955, AK131786	-	-	-	-	Soluble intracellular protein	72141
72143	heterogenous nuclear ribonucleoprotein A2/B1	MGI:104819	Hnrpa2b1	53379	AF073993, AF406651	-	-	-	-	Soluble intracellular protein	72143
72144	lectin-related NK cell receptor LY49L1	MGI:101901	Klra7	16638	AF204265, AF419249, AF283252, AF288377, AY078436, AF288381, AF204267, U10090, AF283253, U10095, AK172530, AF074459, AF074462, AF074463, AF307948, U10093, AF307947	-	VarTM	Variable MO	-	Soluble intracellular protein, Type II membrane protein	72144
72149	orphan transporter isoform A12	MGI:1336892	Slc6a18	22598	AF075262, AF075263, AF075265, AF075266, AF075267, AK085473	-	VarTM	Variable TM number	VarMO	Multi-span membrane protein	72149
72151	TA*p63 alpha	MGI:1330810	Trp63		AF075436, AK137253, AK048623, AB010152, AF075435, AF075434, AF075438, AF075437	-	-	-	-	Soluble intracellular protein	72151
72154	thyroglobulin	MGI:98733	Tgn	21819	U76389, AF076186	-	-	-	-	Soluble secreted protein	72154
72155	retinal oxidase/aldehyde oxidase	MGI:88035	Aox1	11761	AB017482, AK137697	-	-	-	-	Soluble intracellular protein	72155
72157	intermediate filament protein nestin	MGI:101784	Nes	18008	AF076623, BC062893	-	-	-	-	Soluble intracellular protein	72157
72162	interleukin-18 receptor accessory protein-like	MGI:1338888	Il18rap	16174	AF077347, AK137541, AK053176	-	VarTM	Variable MO	VarMO	Soluble secreted protein, Type I membrane protein	72162
72163	TIAP	MGI:1203517	Birc5	11799	AB013819, BC004702	-	-	-	-	Soluble intracellular protein	72163
72173	interleukin-7 receptor precursor	MGI:96562	Il7r	16197	M29697, AK041838, AK154516	-	VarTM	Variable MO	VarMO	Soluble secreted protein, Type I membrane protein	72173
72175	arginine-tRNA-protein transferase 1	MGI:1333870	Ate1	11907	BC042601, BC050948	-	-	-	-	Type II membrane protein	72175
72180	autoimmune regulator	MGI:1338803	Aire	11634	AF079536, AF128123, AF128124, AF128125, AF128115, AF128116, AF128117, AF128118, AF128119, AF128120, AF128121, AF128122	-	-	-	-	Soluble intracellular protein	72180
72184	semaphorin IV isoform b	MGI:1096347	Sema3f		AF080090, AK053632, AK172610	-	-	-	-	Soluble secreted protein	72184
72187	testis-specific chromodomain Y-like protein	MGI:1339956	Cdyl	12593	AF081261, BC062123	-	-	-	-	Soluble intracellular protein	72187
72189	Porc-pi-1 [Mus musculus]	MGI:1338073	Cdc45l	12544	AJ223729, AK167850, AF081536	-	-	-	-	Soluble intracellular protein	72189
72194	hephaestin	MGI:1332240	Heph	15203	AF082567, BC048237, AK081330, AK086923	-	VarTM	Variable MO	VarMO	Soluble secreted protein, Type I membrane protein	72194
72195	Unknown (protein for MGC:67468)	MGI:1860402	Zfp316	54201	BC057078, AF082568, AF031955	-	-	Variable MO	-	Soluble intracellular protein, Soluble secreted protein	72195
72196	cullin 1	MGI:1349658	Cul1	26965	BC029260, AK040053, AF136441	-	-	-	-	Soluble intracellular protein	72196
72197	Mad1l1 protein	MGI:1341857	Mad1l1	17120	BC010702, AF083813, AK169976	-	-	-	-	Soluble intracellular protein	72197
72198	epithelial membrane protein 2	MGI:1098726	Emp2	13731	BC041670, AK077260	-	-	-	-	Multi-span membrane protein	72198
72199	non-catalytic region of tyrosine kinase adaptor protein 1	MGI:109601	Nck1	17973	BC002015, AK053155	-	-	-	-	Soluble intracellular protein	72199
72202	calpain 1	MGI:88263	Capn1	12333	BC026138, AK165258	-	-	-	-	Soluble intracellular protein	72202
72207	ATP sulfurylase/APS kinase 2	MGI:1330223	Papss2	23972	AF052453, AF085144	-	-	-	-	Soluble intracellular protein	72207
72212	putative potassium-chloride cotransporter-4	MGI:1342283	Slc12a7	20499	AF087436, AK169950, AK052910	-	VarTM	Variable TM number	VarMO	Multi-span membrane protein	72212
72213	aquaporin 5	MGI:106215	Aqp5	11830	AF087654, AK004736	-	VarTM	Variable TM number	-	Multi-span membrane protein	72213
72220	Ikbkb protein	MGI:1338071	Ikbkb	16150	BC037723, AK011359, AK139972, AK172275, AK150884, AF088910	-	-	-	-	Soluble intracellular protein	72220
72221	calpain-like protease	MGI:1344392	Capn10	23830	AF089089, AF126867, AK013497	-	-	-	-	Soluble intracellular protein	72221
72225	regulator of G-protein signaling 19 interacting protein 1	MGI:1926252	Gipc1	67903	BC003490, AF089818	-	-	-	-	Soluble intracellular protein	72225
72226	AE-1 binding protein AEBP2	MGI:1338038	Aebp2	11569	AF090326, AK045987, AK029011, BC025467, BC057681	-	-	-	-	Soluble intracellular protein	72226
72227	KH domain RNA binding protein QKI-5A	MGI:97837	Qk	19317	AF090402, BC056346, AF091047, U44940, AF090404	-	-	-	-	Soluble intracellular protein	72227
72228	dachshund variant 1	MGI:1277991	Dach1	13134	AF090436, AF129510, AJ005669, BC052005, AK139060	-	-	-	-	Soluble intracellular protein	72228
72238	Trpc4ap protein	MGI:1930751	Trpc4ap	56407	BC057330, AF130458, AF093589	-	-	-	-	Soluble intracellular protein	72238
72240	Rfxank	MGI:1333865	Rfxank	19727	AF094761, AK052298	-	-	-	-	Soluble intracellular protein	72240
72243	cyclin T1	MGI:1328363	Ccnt1	12455	AF087662, AF109179	-	-	-	-	Soluble intracellular protein	72243
72244	nuclear autoantigenic sperm protein	MGI:1355328	Nasp	50927	AF034610, AF095722, AK083333	-	-	-	-	Soluble intracellular protein	72244
72247	folate receptor alpha precursor	MGI:95568	Folr1	14275	AF096319, AK002275	-	-	-	-	Soluble secreted protein	72247
72254	transducin (beta)-like 2	MGI:1351652	Tbl2	27368	BC048185, AK088198	-	-	-	-	Soluble secreted protein	72254
72257	interleukin enhancer binding factor 3	MGI:1339973	Ilf3	16201	AF098967, AK048096, AK077560, BC047272	-	-	-	-	Soluble intracellular protein	72257
72260	NIMA-related kinase NEK3	MGI:1344371	Nek3	23954	AF093416, BC005411	-	-	-	-	Soluble intracellular protein	72260
72264	Mlf1 protein	MGI:1341819	Mlf1	17349	BC027526, AK133448	-	-	-	-	Soluble intracellular protein	72264
72265	putative NAD(P)H steroid dehydrogenase	MGI:1099438	Nsdhl	18194	AF100198, AK013945	-	-	-	-	Type II membrane protein	72265
72268	adducin 3 (gamma)	MGI:1351615	Add3	27360	BC037116, AK144174	-	-	-	-	Soluble intracellular protein	72268
72269	ELM1	MGI:1197008	Wisp1	22402	AB004873, BC048791	-	-	-	-	Soluble secreted protein	72269
72276	ATP-binding cassette, sub-family G, member 2	MGI:1347061	Abcg2		BC053730, AK142528	-	VarTM	Variable MO	VarMO	Soluble intracellular protein, Multi-span membrane protein	72276
72279	PH domain containing adaptor molecule p97/Gab2	MGI:1333854	Gab2	14389	AF104244, AB018414	-	-	-	-	Soluble intracellular protein	72279
72281	Aqp3 protein	MGI:1333777	Aqp3	11828	BC027400, AB019039, AF104416	-	-	-	-	Multi-span membrane protein	72281
72283	tubby like protein 1	MGI:109571	Tulp1	22157	AF085681, BC029222	-	-	-	-	Soluble intracellular protein	72283
72284	natural killer cell protein group 2-A1	MGI:1336161	Klrc1	16641	AF106008, AF109784, AF106009, AF109783	-	VarTM	Variable MO	VarMO	Soluble intracellular protein, Type II membrane protein	72284
72285	natural killer cell protein group 2-C1	MGI:1336162	Klrc2	16642	AF106010, AF106011, AK036555	-	-	-	-	Type II membrane protein	72285
72287	testis-enriched protein tyrosine phosphatase	MGI:1099792	Ptpn4	19258	AF106702, AK046683	-	-	-	-	Soluble intracellular protein	72287
72288	hexaribonucleotide binding protein 1	MGI:1926224	A2bp1	268859	AF191501, BC059002, AF107204, AK134833	-	-	-	-	Soluble intracellular protein	72288
72290	zinc-finger factor FOG2	MGI:1334444	Zfpm2	22762	AF125166, AK033131, BC059241	-	-	-	-	Soluble intracellular protein	72290
72291	MutS homolog 5	MGI:1329021	Msh5	17687	AF146227, AK042083, AK017308	-	-	-	-	Soluble intracellular protein	72291
72292	potassium channel Kv4.3L	MGI:1928743	Kcnd3	56543	AF107781, AK033962, AK147574	-	-	-	-	Multi-span membrane protein	72292
72297	musculin	MGI:1333884	Msc	17681	AF087035, AK138917	-	-	-	-	Soluble intracellular protein	72297
72298	EIG-1	MGI:1928753	Pfdn5	69335	AB011473, BC026920	-	-	-	-	Soluble intracellular protein	72298
72308	leukotriene B4 receptor	MGI:1309472	Ltb4r1	16995	AF044030, AK155181	-	VarTM	Variable TM number	VarMO	Multi-span membrane protein	72308
72321	silencing mediator of retinoic acid and thyroid hormone receptor alpha	MGI:1337080	Ncor2	20602	AF113001, AK147394, AF125671, AF113002, AK158191	-	-	-	-	Soluble intracellular protein	72321
72327	nucleotide binding protein 2	MGI:1347072	Nubp2	26426	BC012635, AK169896	-	-	-	-	Soluble intracellular protein	72327
72329	forkhead protein AFXH	MGI:1891915	Mllt7	54601	AF114260, AK157830	-	-	-	-	Soluble intracellular protein	72329
72333	integrin beta 6	MGI:96615	Itgb6	16420	BC049185, AK019511	VarSP	VarTM	Variable MO	VarMO	Soluble intracellular protein, Type I membrane protein	72333
72334	bullous pemphigoid antigen 1-b	MGI:104627	Dst	13518	AF396879, AF396878, AF396877	-	-	-	-	Soluble intracellular protein	72334
72337	LR8 protein	MGI:1916348	1810009M01Rik	65963	BC022166, AF115426	-	-	-	-	Multi-span membrane protein	72337
72347	HLA-B-associated transcript 1A	MGI:99240	Bat1a		BC024859, AK171507	-	-	-	-	Soluble intracellular protein	72347
72353	histocompatibility 2, class II antigen A, beta 1	MGI:1890696	no match	114887	BC010322, M13537, M13538, AK156899	-	-	-	-	Type I membrane protein	72353
72359	cytokine receptor related protein 4	MGI:1860086	Crlf3	54394	AF046060, AF120152, BC004780, AK078569	-	-	-	-	Soluble intracellular protein	72359
72362	sif and Tiam1-like exchange factor	MGI:1344338	Tiam2	24001	AB022915, AK158137, AK161947, AK158489	-	-	-	-	Soluble intracellular protein	72362
72365	transmembrane adapter protein KAP10	MGI:1344360	Hcst	23900	AF172930, AF122905	-	VarTM	Variable MO	-	Soluble secreted protein, Type I membrane protein	72365
72375	claudin 10, isoform b	MGI:1913101	Cldn10	58187	BC029019, BC021770, AK020131	-	VarTM	Variable TM number	VarMO	Multi-span membrane protein	72375
72377	acinusL protein	MGI:1891824	Acin1	56215	AF168782, AK134147, AF124725, AF124729	-	-	-	-	Soluble intracellular protein	72377
72380	regulator of G-protein signaling 9-2 isoform	MGI:1338824	Rgs9	19739	AF125046, AK138159	-	-	-	-	Soluble intracellular protein	72380
72383	CC chemokine ABCD-2	MGI:1329039	Ccl17	20295	AF125570, BC028505	VarSP	VarTM	Variable MO	-	Soluble secreted protein, Type II membrane protein	72383
72385	SPO11	MGI:1349669	Spo11	26972	AF169386, AF167439, AF163053, AF163054, BC064120	-	-	-	-	Soluble intracellular protein	72385
72387	semaphorin cytoplasmic domain-associated protein 3A	MGI:1933157	Pdzrn3	55983	AF127084, BC010329, AK135776	-	-	-	-	Soluble intracellular protein	72387
72388	fibroblast growth factor receptor 4	MGI:95525	Fgfr4	14186	X59927, AK085723, BC033313	-	-	-	-	Type I membrane protein	72388
72389	RAB geranylgeranyl transferase alpha subunit	MGI:1860443	Rabggta	56187	AF127658, AF127660, BC012214	-	-	-	-	Soluble intracellular protein	72389
72390	calpain	MGI:107437	Capn3	12335	X92523, AF127766, AF091998, AK088613, AK049994	-	-	-	-	Soluble intracellular protein	72390
72395	interleukin 12 p35 subunit	MGI:96539	Il12a	16159	M86672, AF128210	-	-	-	-	Soluble secreted protein	72395
72400	testosterone 16-alpha-hydroxylase	MGI:88598	Cyp2b10	13088	M21856, BC060973	-	VarTM	Variable MO	-	Soluble secreted protein, Type I membrane protein	72400
72401	proliferin	MGI:97618	Plf	18811	BC056203, X75557	-	-	-	-	Soluble secreted protein	72401
72402	PTPBR7 precursor	MGI:109559	Ptprr	19279	D31898, Z30313, AF041866	VarSP	VarTM	Variable MO	VarMO	Soluble intracellular protein, Type I membrane protein, Type II membrane protein	72402
72407	Slc29a1 protein	MGI:1927073	Slc29a1		BC004828, AK050089	-	-	-	-	Multi-span membrane protein	72407
72408	meningioma expressed antigen 5 (hyaluronidase)	MGI:1932139	Mgea5	76055	BC054821, AK077613	-	VarTM	Variable MO	-	Soluble intracellular protein, Type II membrane protein	72408
72409	Ese1L protein	MGI:1338069	Itsn1	16443	AF132481, AK160949, AF132478, BC026532	-	-	-	-	Soluble intracellular protein	72409
72410	Ese2L protein	MGI:1338049	Itsn2	20403	AF132479, AK029325, AK031390, AF132480, AK015445	-	-	-	-	Soluble intracellular protein	72410
72415	liver bile salt export pump	MGI:1351619	Abcb11	27413	AF133903, AK144553	-	-	-	-	Multi-span membrane protein	72415
72419	LIM homeobox protein 9	MGI:1316721	Lhx9	16876	AF113518, AJ243851	-	-	-	-	Soluble intracellular protein	72419
72420	four and half LIM domain protein 3	MGI:1341092	Fhl3	14201	AF114382, AF134772	-	-	-	-	Soluble intracellular protein	72420
72422	espin	MGI:1861630	Espn	56226	AF239886, AK145160, AF540943, BC057888, AF540942, AF540945, AF540944	-	-	-	-	Soluble intracellular protein	72422
72425	ClpX protein	MGI:1346017	Clpx	270166	AJ276991, AF134983, BC061153, AK165208	-	-	-	-	Soluble intracellular protein	72425
72427	neuronal apoptosis inhibitory protein	MGI:1298226	Birc1b	17948	AF135489, AF381770	-	-	-	-	Soluble intracellular protein	72427
72429	neuronal apoptosis inhibitory protein	MGI:1298220	Birc1e	17951	AF135492, AY146994, AF135493	-	-	-	-	Soluble intracellular protein	72429
72433	cathepsin Z	MGI:1891190	Ctsz	64138	AF197479, BC008619	-	-	-	-	Soluble secreted protein	72433
72434	cathepsin F	MGI:1861434	Ctsf		AF197480, BC004054	VarSP	-	Variable MO	-	Soluble intracellular protein, Soluble secreted protein	72434
72435	calbindin-D9K minor form	MGI:104528	S100g	12309	AF293949, AF293948	-	-	-	-	Soluble intracellular protein	72435
72437	down-regulated in adenoma protein	MGI:107181	Slc26a3	13487	AF136751, BC037066	-	VarTM	Variable TM number	-	Multi-span membrane protein	72437
72440	origin recognition complex subunit 6	MGI:1929285	Orc6l	56452	AF139659, AK163256	-	-	-	-	Soluble intracellular protein	72440
72449	ribosomal protein S6 kinase, polypeptide 2	MGI:1342290	Rps6ka2		BC055331, AK132079	-	-	-	-	Soluble intracellular protein	72449
72465	groucho-related gene product	MGI:2149593	Tle6	114606	AF145957, BC048832, AK154391	-	-	-	-	Soluble intracellular protein	72465
72468	CD97 protein	MGI:1347095	Cd97	26364	Y18365, AF146344, AK004577	-	-	-	-	Multi-span membrane protein	72468
72469	Receptor activity modifying protein 1	MGI:1858418	Ramp1	51801	AJ314840, AK165238	-	VarTM	Variable MO	-	Soluble intracellular protein, Type I membrane protein	72469
72471	natural killer cell receptor Ly49P1	MGI:101907	Klra1	16627	AF074458, AF146570, AF074461	-	-	-	-	Type II membrane protein	72471
72472	serine protease	MGI:1355313	C1r	50909	AF148216, AK138817, AF459018	VarSP	-	-	-	Soluble secreted protein	72472
72477	unnamed protein product [Mus musculus]	MGI:107757	Gfer	11692	AB041561, AF148688	-	-	-	-	Soluble intracellular protein	72477
72484	ING1 protein	MGI:1349481	Ing1	26356	AF177757, AK157424	-	-	-	-	Soluble intracellular protein	72484
72486	peptidoglycan recognition protein-like	MGI:1928099	Pglyrp2		BC019396, AF315578, AF315584, AB084141	-	-	-	-	Soluble secreted protein	72486
72497	putative E1-E2 ATPase	MGI:1330826	Atp9a	11981	AF152243, BC021814, AK089064, AK082271	-	VarTM	Variable TM number	-	Multi-span membrane protein	72497
72500	polymyositis scleroderma overlap syndrome (PM-SCL) antigen 1 b	MGI:1355319	Exosc9	50911	AF152842, AK076096	-	-	-	-	Soluble intracellular protein	72500
72502	syntaxin4-interacting protein synip	MGI:1342296	Stxbp4	20913	AF152924, BC032881	-	-	-	-	Soluble intracellular protein	72502
72504	metalloproteinase-disintegrin domain containing protein TECADAM	MGI:105988	Adam28	13522	AF163292, AF163290, AF163291, AK081736	VarSP	VarTM	Variable MO	-	Soluble intracellular protein, Type I membrane protein	72504
72507	erythroid membrane-associated protein ERMAP	MGI:1349816	Ermap	27028	AF153906, AK137510, BC063257	-	VarTM	Variable MO	-	Soluble intracellular protein, Type II membrane protein, Multi-span membrane protein	72507
72513	ankyrin repeat and SOCS box-containing protein 4	MGI:1929751	Asb4	65255	BC056440, AK132068	-	-	-	-	Soluble intracellular protein	72513
72517	Slc25a14 protein	MGI:1330823	Slc25a14	20523	BC048692, AF076981	-	-	-	-	Type I membrane protein	72517
72521	Msx2 interacting nuclear target protein	MGI:1891706	Spen	56381	AF156529, AB055980	-	-	-	-	Soluble intracellular protein	72521
72523	Mlx interactor zeta	MGI:1927999	Mlxipl	58805	AF245475, AF245477, AF245478, AF245479, AF245476, AK143999	-	-	-	-	Soluble intracellular protein	72523
72525	Tacc3 protein	MGI:1341163	Tacc3		BC003252, AF156934, AF247674, AF093542, AF203446, AF203445, AK076282	-	-	-	-	Soluble intracellular protein	72525
72528	tight junction-associtated protein ZO-3	MGI:1351650	Tjp3	27375	AF157006, AK134100	-	-	-	-	Soluble intracellular protein	72528
72532	histidine-rich calcium-binding protein	MGI:96226	Hrc	15464	AF132218, BC021623, AF158597	-	-	-	-	Soluble secreted protein	72532
72537	cyclic nucleotide phosphodiesterase	MGI:1201792	Pde1a	18573	U56649, AF159298, AK043647	-	-	-	-	Soluble intracellular protein	72537
72538	ectodermal dysplasia receptor	MGI:1343498	Edar	13608	AF160502, AK004576	VarSP	VarTM	Variable MO	-	Soluble intracellular protein, Type I membrane protein	72538
72540	Arpc1b protein	MGI:1343142	Arpc1b	11867	BC010275, AK157098, AK171364	-	-	-	-	Soluble intracellular protein	72540
72541	brain RPTPmam4 isoform III				AY026863, AY026861, AY026862, AF162857, AF244125	-	VarTM	Variable MO	-	Soluble secreted protein, Type I membrane protein	72541
72546	orphan receptor TOR	MGI:104856	Rorc	19885	U39071, AJ132394, AK153941, AK137866	-	-	-	-	Soluble intracellular protein	72546
72550	growth suppressor 1L	MGI:1888921	Lepre1	56401	AF165163, AK030436, AK132262, AK010578, AK159505	VarSP	-	Variable MO	VarMO	Soluble intracellular protein, Soluble secreted protein	72550
72554	zinc finger protein 113	MGI:1929116	Zfp113	56314	BC054525, AF167320	-	-	-	-	Soluble intracellular protein	72554
72558	protein kinase	MGI:1351318	Sgk2	27219	AF169033, BC026549, AK050009	-	-	-	-	Soluble intracellular protein	72558
72559	CTIP1 protein	MGI:106190	Bcl11a	14025	AF186018, AK140949, AK043677, AK045556, AF051525, AK049700, AF169036	-	-	-	-	Soluble intracellular protein	72559
72560	L-CaBP1	MGI:1352750	Cabp1	29867	AF169152, AF169153, AB079604, AK141231	-	-	-	-	Soluble intracellular protein	72560
72561	L-CaBP2	MGI:1352749	Cabp2	29866	AF169157, AF169156	-	-	-	-	Soluble intracellular protein	72561
72562	calcium binding protein 5	MGI:1352746	Cabp5	29865	BC018253, AB079605	-	-	-	-	Soluble intracellular protein	72562
72563	72 kDa Numb protein isoform	MGI:107423	Numb	18222	AF169192, AF169191, AF170709, BC033459	-	-	-	-	Soluble intracellular protein	72563
72566	voltage-dependent calcium channel alpha-2-delta-2 subunit	MGI:1929813	Cacna2d2	56808	AF247139, BC056389, AY502107, AF247141, AF247142, AF247140, AK044603	VarSP	VarTM	Variable MO	-	Soluble intracellular protein, Soluble secreted protein, Type I membrane protein	72566
72567	nuclear body associated kinase 1b	MGI:1314872	Hipk2	15258	AF170302, AF273680, AF333791, AF208292, AK016742, AK019821	-	-	-	-	Soluble intracellular protein	72567
72569	ubiquitin specific protease 25	MGI:1353655	Usp25	30940	BC048171, AK161286	-	-	-	-	Soluble intracellular protein	72569
72582	Txnip protein	MGI:1889549	Txnip		BC011212, BC031850, AF282826, AK089304, AF173681	-	-	-	-	Soluble intracellular protein	72582
72589	tetraspanin	MGI:1350360	Tspan32	27027	AY039000, AK041748, AF175771, AF291425, BC055858, AJ279794, AJ279795	-	VarTM	Variable TM number	VarMO	Multi-span membrane protein	72589
72592	mitochondrial carrier homolog 1 isoform b	MGI:1929261	Mtch1	56462	AF192558, BC026436, AK009623, AF176007, BC027274	-	VarTM	Variable MO	-	Type II membrane protein, Multi-span membrane protein	72592
72595	nephrocystin	MGI:1858233	Nphp1	53885	AF176210, AF127180, AJ243223, AK159627	-	-	-	-	Soluble intracellular protein	72595
72598	leucine-rich repeat-containing F-box protein FBL6	MGI:1354705	Fbxl6	30840	AF176522, BC054377, AB041571	-	VarTM	Variable MO	-	Soluble intracellular protein, Type II membrane protein	72598
72603	collagen type V alpha 3 chain	MGI:1858212	Col5a3	53867	AF176645, AB040491	-	-	-	-	Soluble secreted protein	72603
72609	protein 4.1B	MGI:103008	Epb4.1l3	13823	AF152247, AF177146, AK053532, AK027921	-	-	-	-	Soluble intracellular protein	72609
72611	Ubqln1 protein	MGI:1860276	Ubqln1	56085	BC026847, AK049298, AF177345, BC027375, AK172695	-	-	-	-	Soluble intracellular protein	72611
72613	rho-type GTPase-activating protein rhoGAPX-1	MGI:1196332	Arhgap6	11856	AF012273, AK047827, AK048507, AF177664, AK077996, AK166015, AK170575	-	-	-	-	Soluble intracellular protein	72613
72616	fanconi anemia complementation group A	MGI:1341823	Fanca	14087	AF208116, AF178934	-	-	-	-	Type II membrane protein	72616
72618	REV1-like	MGI:1929074	Rev1l	56210	BC058093, AF179302	-	-	-	-	Soluble intracellular protein	72618
72619	protease, serine, 11 (Igf binding)	MGI:1929076	Htra1		BC013516, AK167667	VarSP	-	Variable MO	VarMO	Soluble intracellular protein, Soluble secreted protein	72619
72620	transcription factor GATA-4	MGI:95664	Gata4	14463	AB075549, U85046, AF179424, AK134639	-	-	-	-	Soluble intracellular protein	72620
72622	microfibril-associated glycoprotein-2	MGI:1354387	Mfap5	50530	AF180805, BC025131	-	-	-	-	Soluble secreted protein	72622
72624	TPR-containing protein involved in spermatogenesis TPIS	MGI:1349387	Spag1	26942	AF181252, AK032601	-	-	-	-	Soluble intracellular protein	72624
72628	Bv8 variant 1 precursor	MGI:1354178	Prok2	50501	AF182064, AF182066, AF182065	-	-	-	-	Soluble secreted protein	72628
72629	brain otoferlin				AF183184, AF183183	-	VarTM	-	-	Type II membrane protein	72629
72636	Zfp288 protein	MGI:1929213	Zbtb20		BC056446, AK005028	-	-	-	-	Soluble intracellular protein	72636
72642	LBA	MGI:1933162	Lrba	80877	AF187731, AK031216, AF188506, AF188507	-	VarTM	Variable MO	VarMO	Soluble intracellular protein, Multi-span membrane protein	72642
72645	DNA repair endonuclease XPF	MGI:1354163	Ercc4	50505	AF189285, BC026792, AK018375	-	-	-	-	Soluble intracellular protein	72645
72648	calpastatin	MGI:1098236	Cast	12380	AB026997, AK028843, AK029293, AK161284, AK089108, AK028841, BC010603, AF190152	-	-	-	-	Soluble intracellular protein	72648
72649	putative transcription factor ALF-4	MGI:2136171	Aff4	93736	AF190449, AK054401	-	-	-	-	Soluble intracellular protein	72649
72651	LMBR1 long form	MGI:1861746	Lmbr1	56873	AF190665, BC016110, AF190666	-	VarTM	Variable MO	VarMO	Soluble intracellular protein, Multi-span membrane protein	72651
72656	orphan nuclear receptor TEC long isoform	MGI:1352457	Nr4a3	18124	AF191211, AF191212	-	-	-	-	Soluble intracellular protein	72656
72658	Mtrp1 alpha	MGI:109528	Trpc1	22063	U73625, U95167	-	-	-	-	Multi-span membrane protein	72658
72660	chondromodulin-IB	MGI:1929885	Tnmd	64103	AF291655, AK014761	-	VarTM	Variable MO	-	Soluble intracellular protein, Type II membrane protein	72660
72665	GCN2beta	MGI:1353427	Eif2ak4	27103	AF193343, AF193344, AF193342, BC023958, AK077199	-	-	-	-	Soluble intracellular protein	72665
72672	thyrotroph embryonic factor, isoform 1	MGI:98663	Tef	21685	BC036982, BC017689	-	-	-	-	Soluble intracellular protein	72672
72676	Ten-m3	MGI:1345183	Odz3	23965	AB025412, AK135844	-	VarTM	Variable MO	VarMO	Soluble intracellular protein, Type II membrane protein	72676
72678	T-cell leukemia protein Tcl1b3	MGI:1351600	Tcl1b3	27378	AF195490, AF195491	-	-	-	-	Soluble intracellular protein	72678
72684	transmembrane protease, serine 2	MGI:1354381	Tmprss2	50528	BC054348, AK161173	-	-	-	-	Type II membrane protein	72684
72686	PDZ domain actin binding protein Shroom	MGI:1351655	Shrm	27428	AF199421, AK147493, AF199422	-	-	-	-	Soluble intracellular protein	72686
72690	TSC22-related inducible leucine zipper 1b	MGI:109127	Tsc22d1	21807	AF201285, AK135282, BC058660, AK136211	-	-	-	-	Soluble intracellular protein	72690
72691	TSC22-related inducible leucine zipper 3c	MGI:1196284	Tsc22d3	14605	AF201289, AF201288, AF201287	-	-	-	-	Soluble intracellular protein	72691
72692	nucleoporin 98	MGI:109404	Nup98		BC057608, AK146491, AK164402, AK089973	-	-	-	-	Soluble intracellular protein	72692
72700	DBCCR1	MGI:1928478	Dbccr1	56710	AF202896, AK045420, BC048789	-	-	-	-	Soluble secreted protein	72700
72704	snRNP core protein SMX5	MGI:90676	Lsm2	27756	BC049543, BC014288, AF204154, AF204156, AF204153	-	-	-	-	Soluble intracellular protein	72704
72708	MGA protein	MGI:1352483	Mga	29808	AF205935, AK133775	-	-	-	-	Soluble intracellular protein	72708
72715	vanilloid receptor-related osmotically activated channel	MGI:1926945	Trpv4	63873	AF263522, AF208026, AK158652	-	-	-	-	Multi-span membrane protein	72715
72717	Werner helicasae interacting protein 1	MGI:1926153	Wrnip1	78903	BC010482, AK082078, AF208046	-	-	-	-	Soluble intracellular protein	72717
72722	K-Cl cotransporter 3a	MGI:2135960	Slc12a6	107723	AF211854, AK133006, AK137387, AF211855, BC062099	-	VarTM	Variable TM number	-	Multi-span membrane protein	72722
72729	peroxisomal membrane protein-1 like protein	MGI:1349217	Abcd4	19300	AJ001166, BC050102	-	VarTM	Variable TM number	-	Multi-span membrane protein	72729
72740	transcription factor-like 4	MGI:108398	Mlx	21428	BC031380, AF213670, AK142605, AK011478	-	-	-	-	Soluble intracellular protein	72740
72744	Cdv3 protein	MGI:2448759	Cdv3	321022	BC052770, BC062156, AF215660	-	-	-	-	Soluble intracellular protein	72744
72747	PPAR interacting protein PRIP	MGI:1929915	Ncoa6	56406	AF216186, BC031113	-	-	-	-	Soluble intracellular protein	72747
72754	regulator of steroidogenic factor-1	MGI:1858415	Ddx20	53975	AF220454, AF217001, AK050950	-	-	-	-	Soluble intracellular protein	72754
72763	nuclear ATP/GTP-binding protein	MGI:2159437	Agtpbp1	67269	AF219141, AK051467, BC060633, AK006181, AK132695	-	-	-	-	Soluble intracellular protein	72763
72764	Unknown (protein for MGC:6159)	MGI:98178	Trim30		BC005447, AF220015	-	-	-	-	Soluble intracellular protein	72764
72778	histone acetyltransferase querkopf	MGI:1858746	Myst4	54169	AF222800, AK048336, AK086637, AK135465, AK083123	-	-	-	-	Soluble intracellular protein	72778
72781	cardiac triadin isoform 3				AF223417, AF223416, AF223415	-	-	-	-	Type II membrane protein	72781
72786	adhesion regulating molecule 1	MGI:1929289	Adrm1	56436	BC008974, BC019746	-	-	-	-	Soluble intracellular protein	72786
72790	zinc finger protein TZF-L	MGI:1889348	Zfp318	57908	AF227194, AF159455	-	-	-	-	Soluble intracellular protein	72790
72794	MLSN1- and TRP-related protein 1	MGI:1861718	Trpm5	56843	AB039952, AJ271092, AY280365	-	VarTM	Variable TM number	-	Multi-span membrane protein	72794
72796	harmonin isoform b3	MGI:1919338	Ush1c	72088	AF228925, AY103465, BC010819, AY246556	-	-	-	-	Soluble intracellular protein	72796
72800	GITR-B	MGI:894675	Tnfrsf18	21936	AF229432, AF229433, AF229434, AK081878, AY157832	-	VarTM	Variable MO	VarMO	Soluble intracellular protein, Type II membrane protein	72800
72805	KRAB-A interacting protein	MGI:109274	Trim28	21849	U67303, AF230392	-	-	-	-	Soluble secreted protein	72805
72808	prolactin-like protein C gamma 2 isoform precursor	MGI:1921438	Prlpc3		AF230923, AF230921, AK005568	VarSP	-	Variable MO	-	Soluble intracellular protein, Soluble secreted protein	72808
72811	protein arginine N-methyltransferase 1	MGI:107846	Hrmt1l2	15469	AF232716, BC051953, AK146927, AK164421, AK020120	VarSP	-	Variable MO	-	Soluble intracellular protein, Soluble secreted protein	72811
72812	Goodpasture antigen-binding protein	MGI:1915268	Col4a3bp	68018	AF232932, BC016197, AK163624, AK030305	-	-	-	-	Soluble intracellular protein	72812
72813	zinc transporter 5	MGI:1916298	Slc30a5	69048	AF461761, AF233321, BC029033, AK051183, AK088004	VarSP	VarTM	Variable TM number	-	Multi-span membrane protein	72813
72815	gamma-aminobutyric acid (GABA-A) receptor, subunit gamma 2	MGI:95623	Gabrg2	14406	BC031762, AK047085, AK136889, AK141129, AK049857	VarSP	VarTM	Variable TM number	-	Multi-span membrane protein	72815
72820	ST7 protein form1 splice variant a	MGI:1927450	St7	64213	AY007792, BC024652, AY007794, AY007795, AY007793, AY007796, AY007798, AY007797, AY007799	-	VarTM	Variable TM number	VarMO	Multi-span membrane protein	72820
72824	Punc protein	MGI:1202390	Punc	19289	BC053057, AF026465	-	-	-	-	Multi-span membrane protein	72824
72830	calcipressin 1 large isoform	MGI:1890564	Dscr1		AY325904, AF260717, BC013551, AF263240	-	-	-	-	Soluble intracellular protein	72830
72834	chandra protein	MGI:1913083	Ms4a4b	60361	AF230640, AK037569, AF354929	-	VarTM	Variable MO	-	Soluble intracellular protein, Multi-span membrane protein	72834
72837	MS4A10 protein	MGI:1917076	Ms4a10		AF237918, AK008019	-	VarTM	Variable TM number	VarMO	Multi-span membrane protein	72837
72841	C-type (calcium dependent, carbohydrate recognition domain) lectin, superfamily member 10	MGI:1861231	Clec4n	56620	BC023008, AF240358, AK154673	-	VarTM	Variable MO	VarMO	Soluble intracellular protein, Type II membrane protein	72841
72843	IQ motif containing GTPase activating protein 1	MGI:1352757	Iqgap1		AK163056, AK029434, BC046385	-	-	-	-	Soluble intracellular protein	72843
72847	WRN protein	MGI:109635	Wrn	22427	AF241636, U97045, AK161483, AK165679	-	-	-	-	Soluble intracellular protein	72847
72856	general transcription factor II-I repeat domain protein 1				AF257475, AF497640, AF497641	-	-	-	-	Soluble intracellular protein	72856
72857	UCH-L3	MGI:1355274	Uchl3	50933	AB033370, AK050278	-	-	-	-	Soluble intracellular protein	72857
72859	transmembrane glycoprotein A33 antigen	MGI:1891703	Gpa33	59290	AF247659, AK008784	-	VarTM	Variable MO	VarMO	Soluble secreted protein, Type I membrane protein	72859
72861	sulfated glycoprotein-2 isoform 1				AF248057, AF248058	-	-	Variable MO	VarMO	Soluble intracellular protein, Soluble secreted protein	72861
72863	anion exchanger SLC26A6a	MGI:2159728	Slc26a6	171429	AY049076, AK163670, BC028856	-	VarTM	Variable TM number	-	Multi-span membrane protein	72863
72864	cold shock domain protein A, long isoform	MGI:2137670	Csda	56449	BC048242, AF248547, D14485	-	-	-	-	Soluble intracellular protein	72864
72865	lymphocyte antigen 108 isoform s	MGI:1353620	Slamf6	30925	AF248636, AF248635	-	-	-	-	Type I membrane protein	72865
72868	ring finger protein 14	MGI:1929668	Rnf14	56736	BC054841, AF249668, AK038986, AK010162	-	-	-	-	Soluble intracellular protein	72868
72870	folate receptor 4 (delta)	MGI:1929185	Folr4	64931	BC028431, AK083306, AK041596	-	-	-	-	Soluble secreted protein	72870
72871	parkin	MGI:1355296	Park2	50873	AF250293, AF250294, AF250295	-	-	-	-	Soluble intracellular protein	72871
72872	TFIIA alpha/beta	MGI:1933277	Gtf2a1	83602	AF250834, AK048711	-	-	-	-	Soluble intracellular protein	72872
72874	PKC delta II	MGI:97598	Prkcd	18753	AB011812, BC051416, AK171476	-	-	-	-	Soluble intracellular protein	72874
72879	erythroid transcription factor FKLF-2	MGI:1354948	Klf13	50794	AF251796, AK002926	-	-	-	-	Soluble intracellular protein	72879
72882	lymphocyte receptor beta	MGI:1890475	Il21r	60504	AF279436, BC057861	-	VarTM	Variable MO	VarMO	Soluble secreted protein, Type I membrane protein	72882
72884	proteolipid M6B isoform alpha-beta-TMD-omega				AF254870, AF254879, AF254878, AF254875, AF254869, AF254871, AF254873, AF254877	-	VarTM	Variable MO	-	Soluble intracellular protein, Multi-span membrane protein	72884
72887	ets family transcription factor ELF2A2	MGI:1916507	Elf2	69257	AF256217, AK088422, AK146819, AF256219, BC051937	-	-	-	-	Soluble intracellular protein	72887
72891	urea transporter isoform UT-A1	MGI:1351653	Slc14a2	27411	AF366052, AF258602, AF367359, AF258601	VarSP	VarTM	Variable TM number	VarMO	Multi-span membrane protein	72891
72894	UFD2/D4COLE1E fusion protein	MGI:1913704	Nmnat1		AF260924, AK012194	-	-	-	-	Soluble intracellular protein	72894
72896	FYVE zinc finger phosphatase	MGI:2180699	Mtmr4	170749	AF262986, BC058091	-	-	-	-	Soluble intracellular protein	72896
72897	endophilin B1b	MGI:1859730	Sh3glb1	54673	AF272946, AK158415, AF263364	-	-	-	-	Soluble intracellular protein	72897
72900	Bar-class homeodomain protein MBH2	MGI:1859288	Barhl1	54422	AB043980, AK048063	-	-	-	-	Soluble intracellular protein	72900
72903	T cell cytokine receptor	MGI:1355318	Il27ra		BC032878, AK133753	-	-	-	-	Type I membrane protein	72903
72907	IPM 150 proteoglycan	MGI:1926876	Impg1	63859	AF266478, AF229929	VarSP	-	Variable MO	-	Soluble intracellular protein, Soluble secreted protein	72907
72909	VH1	MGI:1890614	Dusp12	80915	AF268196, AF280811, AK081862	-	-	-	-	Soluble intracellular protein	72909
72912	nectin-1 alpha	MGI:1926483	Pvrl1	58235	AF270977, BC060694, AF239762	-	-	-	-	Type I membrane protein	72912
72913	TGF-beta receptor binding protein	MGI:1860763	Eif3s2	54709	AF188297, AK089340	-	-	-	-	Soluble intracellular protein	72913
72923	nuclear protein 95	MGI:1338889	Uhrf1	18140	BC022167, AK147046	-	-	-	-	Soluble intracellular protein	72923
72924	calsenilin/KChIP3 T+ variant	MGI:1929258	Csen	56461	AF287733, AF287732	-	-	-	-	Soluble intracellular protein	72924
72926	epidermal growth factor receptor	MGI:95294	Egfr		AF275367, AK004944, AK087861	VarSP	VarTM	Variable MO	VarMO	Soluble intracellular protein, Soluble secreted protein, Type I membrane protein	72926
72934	mitochondrial ribosomal protein L32	MGI:2137226	Mrpl32	75398	BC052214, AF279255	VarSP	-	Variable MO	-	Soluble intracellular protein, Soluble secreted protein	72934
72937	modulator recognition factor 2	MGI:2175912	Arid5b	71371	AF280065, AK031596, AK162717, AF169968, AF401550, AK034633	-	-	-	-	Soluble intracellular protein	72937
72938	latent TGF beta binding protein	MGI:109151	Ltbp1	268977	AF022889, AK053964	-	-	-	-	Soluble secreted protein	72938
72950	PRP4 kinase	MGI:109584	Prpf4b	19134	AF283466, U48737, BC003769	-	-	-	-	Soluble intracellular protein	72950
72954	nuclear RNA export factor 2	MGI:1933192	Nxf2	83454	AF285575, AY017476	-	-	-	-	Soluble intracellular protein	72954
72957	MILI	MGI:1930036	Piwil2	57746	AB032605, AF285586	-	-	-	-	Soluble intracellular protein	72957
72958	tudor repeat 1 protein	MGI:1933218	Tdrd1	83561	AB067571, AF285591	-	-	-	-	Soluble intracellular protein	72958
72960	armadillo repeat gene deleted in velo-cardio-facial syndrome	MGI:109620	Arvcf	11877	BC056980, AK044982, BC052393, AF286214, BC051655	-	-	-	-	Soluble intracellular protein	72960
72961	2700054G14Rik protein	MGI:1914434	Ndufa13	67184	BC055435, AK002999	-	-	-	-	Type II membrane protein	72961
72962	flightless I homolog	MGI:1342286	Fliih	14248	BC027744, AK169773	-	-	-	-	Soluble intracellular protein	72962
72976	Retnla protein	MGI:1888504	Retnla	57262	BC029248, AF290872	-	-	-	-	Soluble secreted protein	72976
72977	WASP family 1	MGI:1890563	Wasf1	83767	BC053423, AF467773	-	-	-	-	Soluble intracellular protein	72977
72978	RNA adenosine deaminase 1	MGI:1889575	Adar	56417	AF291876, AK147614, BC042505, AF291877, AF291875	-	-	-	-	Soluble intracellular protein	72978
72989	twisted gastrulation protein	MGI:2137520	Twsg1	65960	AF295097, AK049646	-	-	-	-	Soluble secreted protein	72989
72991	secretory carrier membrane protein 3	MGI:1346346	Scamp3	24045	BC002021, AK146204, AK170115	-	VarTM	Variable TM number	VarMO	Multi-span membrane protein	72991
72992	Ptpro protein	MGI:1097152	Ptpro	19277	BC052743, AF135166, U37465, U37466, AK136024	VarSP	VarTM	Variable MO	VarMO	Soluble intracellular protein, Type I membrane protein, Type II membrane protein, Multi-span membrane protein	72992
72996	PSGAP-m				AF297030, AY179966, AY179967, AF297029	-	-	-	-	Soluble intracellular protein	72996
72997	soluble guanylyl cyclase beta 1 subunit	MGI:1860604	Gucy1b3	54195	AF297083, BC050945	-	-	-	-	Soluble intracellular protein	72997
73001	MutS homolog 4	MGI:1860077	Msh4	55993	AF298655, AY351588, AY351586, AY351587, AF178957, AY351590, AY351591	-	-	-	-	Soluble intracellular protein	73001
73007	LRRC4-like protein	MGI:2182081	Lrrc4	192198	AF290542, AF300458	-	-	-	-	Multi-span membrane protein	73007
73015	PKC-regulated kinase PKK	MGI:1919638	Ripk4	72388	AF302127, AK077233	-	-	-	-	Soluble intracellular protein	73015
73016	pellino 1	MGI:1914495	Peli1	67245	AF302503, AK076458	-	-	-	-	Soluble intracellular protein	73016
73018	small conductance potassium channel mSK1	MGI:1933993	Kcnn1	84036	AF116525, AF357239	-	-	-	-	Multi-span membrane protein	73018
73022	ventroptin-alpha				AF321853, AF296451	-	-	-	-	Soluble secreted protein	73022
73023	ring finger protein 41	MGI:1914838	Rnf41	67588	BC049078, AK044103	-	-	-	-	Soluble intracellular protein	73023
73024	TAF9 RNA polymerase II, TATA box binding protein (TBP)-associated factor	MGI:1888697	Taf9	108143	BC042723, AK009322	-	-	-	-	Soluble intracellular protein	73024
73028	tyrosine kinase, non-receptor, 1	MGI:1930958	Tnk1	83813	BC055303, AF307746	-	-	-	-	Soluble intracellular protein	73028
73032	elaC homolog 1	MGI:1890495	Elac1	114615	BC019371, AK018424	-	-	-	-	Soluble intracellular protein	73032
73033	cadherin-related 23 protein	MGI:1890219	Cdh23	22295	AF308939, AY026062	-	-	-	-	Type I membrane protein	73033
73041	transcription repressor CRTR-1	MGI:2444691	Tcfcp2l1	81879	AF311309, AK143960	-	-	-	-	Soluble intracellular protein	73041
73050	UGRP2 type A	MGI:1915912	Scgb3a1	68662	AF313456, AF313457	VarSP	-	Variable MO	-	Soluble intracellular protein, Soluble secreted protein	73050
73060	actin-binding LIM protein 1 long isoform	MGI:1194500	Ablim1	226251	AF404774, AK171860, AK029371, AF404775, AF404776, BC032216	-	-	-	-	Soluble intracellular protein	73060
73061	G-rich box-binding protein Berf-1	MGI:1332234	Zfp148	22661	AF316548, U80078, AK036835	-	-	-	-	Soluble intracellular protein	73061
73062	protein phosphatase 2A B56 delta subunit	MGI:2388481	Ppp2r5d	21770	AY338234, X81059, AK154050	-	-	-	-	Soluble intracellular protein	73062
73068	Igsf9 protein	MGI:2135283	Igsf9	93842	BC040281, AK145121	-	-	-	-	Type I membrane protein	73068
73070	protein C	MGI:97771	Proc	19123	D10445, BC013896	-	-	-	-	Soluble secreted protein	73070
73071	DEAQ RNA-dependent ATPase DQX1	MGI:2136388	Dqx1	93838	AF318278, BC048936	-	-	-	-	Soluble intracellular protein	73071
73072	LUC7-like 2	MGI:2183260	Luc7l2	192196	BC056354, AK134191, AK147889, AK153527, BC056383	-	-	-	-	Soluble intracellular protein	73072
73073	bicaudal-C	MGI:1933388	Bicc1	83675	AF319464, AK089066	-	-	-	-	Soluble intracellular protein	73073
73076	Dlxin-1	MGI:1930187	Maged1	94275	AB029448, AF319975, BC016438	-	VarTM	Variable MO	-	Soluble intracellular protein, Type II membrane protein	73076
73082	fibroblast growth factor receptor 5 beta precursor	MGI:2150920	Fgfrl1	116701	AF321300, AF321301	-	-	-	-	Type I membrane protein	73082
73084	sodium/calcium exchanger	MGI:107976	Slc8a3	110893	AF453257, AK139260	VarSP	VarTM	Variable TM number	-	Multi-span membrane protein	73084
73087	BRAP2 variant 1	MGI:1919649	Brap	72399	AF321920, AK013885, AF321921, BC038490, AK143718	-	-	-	-	Soluble intracellular protein	73087
73092	Rent1 protein	MGI:107995	Rent1	19704	BC056442, AF182947	-	-	-	-	Soluble intracellular protein	73092
73095	killer cell lectin-like receptor subfamily B member 1D	MGI:107538	Klrb1c	17059	BC055379, AK138766, AK079743, AF354259, M77678, S43141	-	VarTM	-	-	Type II membrane protein	73095
73096	nicotinic acetylcholine receptor subunit alpha 7	MGI:99779	Chrna7		AF225980, AK034208	-	VarTM	Variable MO	VarMO	Soluble secreted protein, Multi-span membrane protein	73096
73099	GLI-Kruppel family member GLI5	MGI:1932535	Glis2	83396	BC021517, AF249340	-	-	-	-	Soluble intracellular protein	73099
73100	DNA-dependent ATPase SNF2L	MGI:1935127	Smarca1	93761	AF325920, AK035068, BC057115	-	-	-	-	Soluble intracellular protein	73100
73101	SWI/SNF related, matrix associated, actin dependent regulator of chromatin, subfamily a, member 5	MGI:1935129	Smarca5	93762	BC053069, BC021922	-	-	-	-	Soluble intracellular protein	73101
73102	Atp6v0a4 protein	MGI:2153480	Atp6v0a4	140494	BC046979, AK128892	-	VarTM	Variable TM number	VarMO	Multi-span membrane protein	73102
73103	nogo-A	MGI:1915835	Rtn4	68585	AY114152, BC032192, AY102280, AY102282, BC056373, AY102284, AY114153, AY102281, AY102283	-	VarTM	Variable MO	-	Soluble intracellular protein, Multi-span membrane protein	73103
73104	carboxypeptidase N, polypeptide 1	MGI:2135874	Cpn1	93721	BC014692, AF326477	-	-	-	-	Soluble secreted protein	73104
73105	weakly similar to INADL (FRAGMENT) [Rattus norvegicus]	MGI:1343489	Mpdz		AK031321, AK051782	-	-	-	-	Soluble intracellular protein	73105
73106	Stxbp1 protein	MGI:107363	Stxbp1	20910	BC031728, D45903	-	-	-	-	Soluble intracellular protein	73106
73109	NFI-B protein	MGI:108056	Nfia		D90173, AK052204, D90174, Y07691	-	-	-	-	Soluble intracellular protein	73109
73110	cAMP-specific phosphodiesterase	MGI:99557	Pde4b	18578	AF208023, AK161341, AK051102, AK171700, AK011999, BC049864	-	-	-	-	Soluble intracellular protein	73110
73111	SH3-domain GRB2-like 2	MGI:700009	Sh3gl2	20404	BC018385, AK043424	-	-	-	-	Soluble intracellular protein	73111
73118	Oas1b protein	MGI:97430	Oas1b		BC012877, AF418008	-	-	-	-	Soluble intracellular protein	73118
73119	radial spokehead-L protein	MGI:1927643	Rshl1	83434	AF329192, AF329191	-	-	-	-	Soluble intracellular protein	73119
73120	tesmin	MGI:1340029	Mtl5	17771	AB057423, AK015732, U67176	-	-	-	-	Soluble intracellular protein	73120
73121	Afg3l1 protein	MGI:1928277	Afg3l1	114896	BC056978, AF329695, AK168244	-	VarTM	Variable MO	-	Soluble intracellular protein, Type II membrane protein, Multi-span membrane protein	73121
73125	calcitonin/calcitonin-related polypeptide, alpha	MGI:2151253	Calca	12310	BC030071, BC028771	-	-	-	-	Soluble secreted protein	73125
73126	cysteinyl leukotriene receptor type 2	MGI:1917336	Cysltr2	70086	AF331658, AK008997	-	VarTM	Variable TM number	-	Multi-span membrane protein	73126
73130	swan	MGI:1922960	Rbm12	75710	AF393215, BC027810, BC026891, AK035014	-	-	-	-	Soluble intracellular protein	73130
73136	0710001E19Rik protein	MGI:1915674	Chn1	108699	BC054770, AK049943, 0610007I19, AK007182	-	-	-	-	Soluble intracellular protein	73136
73138	peroxisome proliferator-activated receptor gamma binding protein	MGI:1100846	Pparbp	19014	AF000294, AK147199, BC021440	-	VarTM	Variable MO	VarMO	Soluble intracellular protein, Type II membrane protein	73138
73139	leukocyte common antigen-related phosphatase	MGI:97808	Ptpra	19262	M36033, AK031690	-	-	-	-	Type I membrane protein	73139
73140	PTP 35 protein	MGI:102765	Ptprn	19275	X74438, AK139398, U11812	-	-	Variable MO	-	Type I membrane protein, Type II membrane protein	73140
73144	Th2-specific cytokine FISP	MGI:2135548	Il24	93672	AF333251, AF235006	VarSP	VarTM	Variable MO	-	Soluble secreted protein, Type I membrane protein	73144
73145	opticin	MGI:2151113	Optc	269120	AF333980, AK153750	-	-	-	-	Soluble secreted protein	73145
73149	glutamine: fructose-6-phosphate amidotransferase 1 muscle isoform GFAT1M	MGI:95698	Gfpt1		AF334736, AK019852	-	-	-	-	Soluble intracellular protein	73149
73154	Kruppel-like factor 7	MGI:1935151	Klf7	93691	AF338369, AK149362	-	-	-	-	Soluble intracellular protein	73154
73155	WARP	MGI:2152938	Srgap3	259302	AF496547, AF338472, AK051262	-	-	-	-	Soluble intracellular protein	73155
73157	lens epithelium-derived growth factor	MGI:2142116	Psip1	101739	BC043079, AF339083	-	-	-	-	Soluble intracellular protein	73157
73158	forkhead-related transcription factor 1A	MGI:1914004	Foxp1	108655	AF339103, AK077062, AK031837, AK144920, AF339104, BC064764, BC065386, AF339105	-	-	-	-	Soluble intracellular protein	73158
73159	Rab6-interacting protein 2 isoform B	MGI:2151013	Rab6ip2	111173	AF340029, AK048990, AF340028	-	-	-	-	Soluble intracellular protein	73159
73160	MOV10-like 1	MGI:1891384	Mov10l1	83456	AF285587, AF340211, AY303754	-	-	-	-	Soluble intracellular protein	73160
73168	pantothenate kinase 1 alpha	MGI:1922985	Pank1	75735	AF347700, AF200357, AK050799	-	VarTM	Variable MO	-	Soluble intracellular protein, Type II membrane protein	73168
73171	X,K-ATPase beta-m subunit	MGI:1915071	Atp1b4	67821	AF348324, AF348325	-	-	-	-	Type II membrane protein	73171
73173	polyamine modulated factor-1L	MGI:1914287	Pmf1	67037	AF348510, AF348509	-	-	-	-	Soluble intracellular protein	73173
73174	WD repeat domain 6	MGI:1930140	Wdr6	83669	BC050894, BC035951, AB041854	-	-	-	-	Soluble intracellular protein	73174
73176	Claudin-18	MGI:1929209	Cldn18	56492	AF221068, AF349450, AF349453, AK033657	VarSP	-	-	-	Multi-span membrane protein	73176
73179	T-box 1	MGI:98493	Tbx1	21380	AF326960, AF349658	-	-	-	-	Soluble intracellular protein	73179
73183	osteoclast inhibitory lectin related protein 2	MGI:2136650	Clec2i	93675	AY137344, AF350411, AY137345, AY256574, AY256576	VarSP	VarTM	Variable MO	VarMO	Soluble secreted protein, Type II membrane protein	73183
73193	carnitine deficiency-associated gene expressed in ventricle 1-related protein	MGI:1098597	Ift81	12589	AF354757, AK161375, AK042372	-	-	-	-	Soluble intracellular protein	73193
73202	C21orf63 protein	MGI:1918217	4931408A02Rik		AF358257, AK016443, AK037486	VarSP	VarTM	Variable MO	-	Soluble secreted protein, Type II membrane protein	73202
73209	Arih1 protein	MGI:1344363	Arih1		BC057680, BC038034	-	-	-	-	Soluble intracellular protein	73209
73214	O-linked N-acetylglucosamine transferase	MGI:1339639	Ogt		BC057319, AK076418, BC037194, AK163296	-	-	-	-	Soluble intracellular protein	73214
73222	FK506 binding protein	MGI:2137612	Fkbp6	94244	AF367710, AY029192, AF367711, AK090036	-	-	-	-	Soluble intracellular protein	73222
73224	guanine deaminase	MGI:95678	Gda	14544	AF174583, AK139617, AK044078	-	-	-	-	Soluble intracellular protein	73224
73225	MTO1	MGI:1915541	Mto1	68291	AF369902, BC063256	-	-	-	-	Soluble intracellular protein	73225
73226	delta/notch-like EGF-related receptor	MGI:2152889	Dner	227325	BC034634, AK152755	VarSP	VarTM	Variable MO	-	Soluble intracellular protein, Type I membrane protein	73226
73229	dendritic cell C-type lectin protein CIRE	MGI:2157942	Cd209a	170786	AY049062, AF374470	-	-	-	-	Type II membrane protein	73229
73234	sterol regulatory element binding factor 1	MGI:107606	Srebf1	20787	BC056922, AK158269, BC003312	VarSP	VarTM	Variable MO	VarMO	Soluble intracellular protein, Type I membrane protein, Multi-span membrane protein	73234
73236	testhymin	MGI:2179717	Glcci1	170772	AY098636, AK009885, AF374476, BC050802, AK028709	-	-	-	-	Soluble intracellular protein	73236
73237	LTRPC7	MGI:1929996	Trpm7	58800	AY032951, AF376052	-	-	-	-	Multi-span membrane protein	73237
73238	unnamed protein product [Mus musculus]	MGI:1925558	Gpr108		AX775895, AF376726, AK019012	VarSP	VarTM	Variable MO	-	Type II membrane protein, Multi-span membrane protein	73238
73239	solute carrier family 25, member 28	MGI:2180509	Slc25a28	246696	BC025908, BC023172	-	-	-	-	Soluble intracellular protein	73239
73244	glutaredoxin 2	MGI:1916617	Glrx2	69367	AF380337, AF276918, AK142654	-	-	-	-	Soluble intracellular protein	73244
73246	ubiquitin-conjugating enzyme E2A, RAD6 homolog	MGI:102959	Ube2a	22209	BC026053, AK163966	-	-	-	-	Soluble intracellular protein	73246
73251	p21-activated protein kinase-interacting protein 1	MGI:1915333	Pak1ip1	68083	AF386076, E430031M22	-	-	-	-	Soluble intracellular protein	73251
73252	Clecsf6 protein	MGI:1349412	Clec4a2		BC006623, AK049002	-	-	-	-	Type II membrane protein	73252
73253	Olf-1/EBF-like-4/23 transcription factor	MGI:2385972	Ebf4	228598	AF387633, AF387631, AF387634, AF387632, AF387630	-	-	-	-	Soluble intracellular protein	73253
73259	osteoclast-associated receptor mOSCAR-M3	MGI:2179720	Oscar	232790	AF391161, AF391159	-	-	-	-	Type I membrane protein	73259
73268	staufen (RNA binding protein) homolog 1	MGI:1338864	Stau1	20853	BC012959, AF061942, AY391773, AK151835	-	-	-	-	Soluble intracellular protein	73268
73271	endothelin-converting enzyme 2a-2	MGI:1913525	1810009K13Rik	66275	AF489570, AK031951, AK007791, AF489569, AK007407, AF489572, AF489571	-	VarTM	Variable MO	-	Soluble intracellular protein, Type II membrane protein	73271
73272	ELMO1	MGI:2153044	Elmo1	140580	AF398883, AK053306, BC031782, BC024727, AK028389	-	-	-	-	Soluble intracellular protein	73272
73277	TIM1	MGI:2159680	Havcr1	171283	AF399829, AK133466	-	-	-	-	Type I membrane protein	73277
73279	neuralized homolog	MGI:1334263	Neurl	18011	BC058386, AK046382, AK010787, AF401228	-	-	-	-	Soluble intracellular protein	73279
73280	cervical cancer receptor	MGI:1915864	Letmd1	68614	AF287293, AK158718, BC021361, AK045256	-	VarTM	Variable MO	-	Soluble intracellular protein, Type II membrane protein	73280
73282	actin-binding protein frabin-alpha	MGI:2183747	Fgd4	224014	AF402611, AK134961, AK034504, AK030390, AF402612, AF402613	-	-	-	-	Soluble intracellular protein	73282
73283	Grcc9 protein	MGI:1315199	Spsb2	14794	BC002005, BC010305	-	-	-	-	Soluble intracellular protein	73283
73285	SPRY domain-containing SOCS box protein SSB-4	MGI:2183445	Spsb4	211949	AF403039, AK083698	-	-	-	-	Soluble intracellular protein	73285
73286	ankyrin repeat and SOCS box-containing protein 13	MGI:2145525	Asb13	142688	BC018240, AK133892	-	-	-	-	Soluble intracellular protein	73286
73290	aryl-hydrocarbon receptor	MGI:105043	Ahr	11622	AF405568, AK155380, D38417	-	-	-	-	Type II membrane protein	73290
73292	crumbs-like protein 1 precursor	MGI:2136343	Crb1	170788	AF406641, AK033059, AK164413, AK044704, AF492496, AY450552	-	VarTM	Variable MO	VarMO	Soluble intracellular protein, Type II membrane protein	73292
73293	Fanconi anemia group G protein	MGI:1926471	Fancg	60534	AF112439, BC050890	-	-	-	-	Soluble intracellular protein	73293
73296	protein regulator of cytokinesis 1	MGI:1858961	Prc1	233406	BC005475, AK088576, AK029140, BC059808	-	-	-	-	Soluble intracellular protein	73296
73300	latent transforming growth factor beta binding protein 4 long splice variant	MGI:1321395	Ltbp4	108075	AF410798, AK147753	-	-	Variable MO	VarMO	Soluble intracellular protein, Soluble secreted protein	73300
73303	p70 MGR	MGI:2182540	Grhl1	195733	AF411212, AF411211	-	-	-	-	Soluble intracellular protein	73303
73304	Grhl2-pending protein	MGI:2182543	Grhl2	252973	BC055035, AK002633, AK161180	-	-	-	-	Soluble intracellular protein	73304
73309	Slc35b1 protein	MGI:1921086	Slc35b2		BC036992, AK090329, AK167343, AK003377	VarSP	VarTM	Variable MO	VarMO	Type I membrane protein, Multi-span membrane protein	73309
73313	sphingosine-1-phosphate phosphatase 1	MGI:2135760	Sgpp1	81535	BC037592, AK047244	-	VarTM	Variable MO	-	Soluble intracellular protein, Multi-span membrane protein	73313
73315	thioesterase, adipose associated	MGI:1913736	Acot11	329910	BC042492, AK038546, AK171255	-	-	-	-	Soluble intracellular protein	73315
73317	transmembrane channel-like protein 1	MGI:2151016	Tmc1	13409	AF417579, AK077146	-	VarTM	Variable TM number	VarMO	Multi-span membrane protein	73317
73318	2'-5' oligoadenylate synthetase 2	MGI:2180852	Oas2	246728	AF418010, AB067535	-	-	-	-	Soluble intracellular protein	73318
73323	LPTS1	MGI:1919650	2610028A01Rik	72400	AF321817, AK012057	-	-	-	-	Soluble intracellular protein	73323
73329	lung alpha/beta hydrolase fold protein 3	MGI:2147183	Abhd3	106861	AF429302, AK144238	-	-	-	-	Type II membrane protein	73329
73330	dicer-like protein	MGI:2177178	Dicer1	192119	AF430845, AB081470	-	-	-	-	Soluble intracellular protein	73330
73335	myocardin A	MGI:2137495	Myocd	214384	AY303755, AF437877, AK084700, AK142216	-	-	-	-	Soluble intracellular protein	73335
73337	MAT1-mediated transcriptional repressor	MGI:1913483	Dmap1	66233	AF438610, AK005270	-	-	-	-	Soluble intracellular protein	73337
73341	vitronectin	MGI:98940	Vtn	22370	BC018521, M77123	-	-	-	-	Soluble secreted protein	73341
73345	optimedin form B	MGI:2387329	Olfm3	229759	AF442824, AK137414	VarSP	-	Variable MO	VarMO	Soluble intracellular protein, Soluble secreted protein	73345
73347	MEGF12	MGI:1920432	3110045G13Rik	73182	AF440279, AK141082, AK161049, AK014179, BC042490, AF461685	VarSP	VarTM	Variable MO	VarMO	Soluble secreted protein, Type I membrane protein, Type II membrane protein	73347
73349	cAMP response element binding protein	MGI:88494	Creb1		AF448508, AK044992, X92497	-	-	-	-	Soluble intracellular protein	73349
73350	fibrous sheath-interacting protein 1	MGI:1918563	Fsip1	71313	AF448787, AK005924	-	-	-	-	Soluble intracellular protein	73350
73353	potassium channel interacting protein 4	MGI:1933131	Kcnip4		BC051130, AK148685, AK165773, AK133416	-	VarTM	Variable MO	VarMO	Soluble intracellular protein, Type II membrane protein	73353
73357	voltage-gated potassium channel subunit Kv10.1b	MGI:2663923	Kcng3	225030	AF454552, AF454551	-	VarTM	Variable TM number	-	Multi-span membrane protein	73357
73358	Vit protein	MGI:1921449	Vit		BC034120, AK051606	VarSP	-	Variable MO	VarMO	Soluble intracellular protein, Soluble secreted protein	73358
73359	HMG-box transcription factor BBX	MGI:1917758	Bbx	70508	AF454943, AK029747	-	-	-	-	Soluble intracellular protein	73359
73361	cathepsin M precursor	MGI:1927229	Ctsm	64139	AY014777, AF456463	-	-	-	-	Soluble secreted protein	73361
73363	complement component 1, s subcomponent	MGI:1355312	C1s	317677	BC022123, BC027183, AF459019	-	-	-	-	Soluble secreted protein	73363
73364	transmembrane protein	MGI:2159727	Il17rd	171463	AF459444, AF494209, AK133233	VarSP	-	Variable MO	-	Type I membrane protein, Type II membrane protein	73364
73368	fragile X mental retardation syndrome protein	MGI:95564	Fmr1	14265	L23971, AF461114	-	-	-	-	Soluble intracellular protein	73368
73369	MTA1	MGI:2150037	Mta1	116870	AF463504, AF288137	-	-	-	-	Soluble intracellular protein	73369
73372	muscleblind-like 3	MGI:2444912	Mbnl3	171170	BC057157, AK167342, AK040522	-	-	-	-	Soluble intracellular protein	73372
73374	cyclin ania-6a	MGI:1922664	Ccnl1		AF467251, AF159159, BC007177, AK051380	-	-	-	-	Soluble secreted protein	73374
73376	Williams-Beuren syndrome chromosome region 17 homolog	MGI:2137594	Wbscr17	212996	BC052469, AF467979, AK087726	-	-	-	-	Multi-span membrane protein	73376
73377	ubiquitin specific protease 15	MGI:101857	Usp15		BC050042, AK161957, AK164382, AK046332, AK083303, AK163315	-	-	-	-	Soluble intracellular protein	73377
73380	mercurial-insensitive water channel 3	MGI:107387	Aqp4	11829	U48399, U48397, U88623, BC024526, U48398	VarSP	VarTM	Variable TM number	VarMO	Multi-span membrane protein	73380
73381	MHC class Ib antigen	MGI:1276570	H2-M9	14997	AF469488, AK080256, AF539595	-	-	-	-	Type I membrane protein	73381
73386	N-acetylglucosaminyltransferase V	MGI:894701	Mgat5	107895	AF474154, AF474155	-	-	-	-	Type II membrane protein	73386
73393	long-chain fatty-acyl elongase	MGI:2156528	Elovl6	170439	AY053453, AK087440	-	VarTM	-	-	Multi-span membrane protein	73393
73397	mesoderm specific transcript	MGI:96968	Mest	17294	BC006639, AF482999	VarSP	VarTM	Variable MO	VarMO	Soluble secreted protein, Type II membrane protein	73397
73405	glutamate receptor channel alpha3 subunit	MGI:95810	Gria3	53623	AB022342, AK135043, AK161163	-	VarTM	Variable MO	VarMO	Soluble secreted protein, Type I membrane protein, Multi-span membrane protein	73405
73407	Thrap4 protein	MGI:1344385	Thrap4	23989	BC005409, AF126543, AK020269	-	-	-	-	Soluble intracellular protein	73407
73413	proprotein convertase subtilisin/kexin type 2	MGI:97512	Pcsk2	18549	BC057348, AK133620	VarSP	-	Variable MO	-	Soluble intracellular protein, Soluble secreted protein	73413
73419	Glis1 Kruppel-like zinc finger protein	MGI:2386723	Glis1	230587	AF486579, AK145342, AF220434	-	-	-	-	Soluble intracellular protein	73419
73423	dapper 1	MGI:1891740	Dact1	59036	AF488775, AK077691, AF251078	-	-	-	-	Soluble intracellular protein	73423
73424	PRAME15	MGI:2156389	Pramel5	347710	AF490341, AF490340	-	-	-	-	Soluble intracellular protein	73424
73429	sperm-associated WD repeat protein	MGI:1913972	Spag16	66722	AF490391, AK015884, AK083083, AK016618, AK016352	-	-	-	-	Soluble intracellular protein	73429
73430	GLUT9a				AF469480, AF490463	-	VarTM	Variable TM number	VarMO	Multi-span membrane protein	73430
73434	clarin-1	MGI:2388124	Ush3a	229320	AF495718, AK037267, AF495719, AK041623	-	VarTM	Variable TM number	VarMO	Multi-span membrane protein	73434
73437	Plcb1 protein	MGI:97613	Plcb1		BC058710, AF498249, AF498250, U85713	-	-	-	-	Soluble intracellular protein	73437
73439	serotonin receptor	MGI:109323	Htr2b	15559	Z15119, AK033713	-	-	-	-	Multi-span membrane protein	73439
73453	NMDA receptor-regulated gene 1	MGI:1922088	Narg1	74838	BC050017, BC030167, AF237622	-	-	-	-	Soluble intracellular protein	73453
73456	tramdorin 1	MGI:1891430	Slc36a2		AF512429, AK086373	-	VarTM	Variable TM number	-	Multi-span membrane protein	73456
73458	inhibitor of kappaB kinase gamma	MGI:1338074	Ikbkg		AY112937, AK154095, AK037020	-	-	-	-	Soluble intracellular protein	73458
73459	proliferation of germ cells protein	MGI:1914280	Fancl	67030	AF513619, AK011903	-	-	-	-	Soluble intracellular protein	73459
73460	nuclear transplantation upregulated protein 1	MGI:1916867	Pitrm1	69617	AF513714, AK167426, BC006917, AK168335	-	-	-	-	Soluble intracellular protein	73460
73461	MAN	MGI:1918659	Fmnl2		AF513716, AK080318	-	-	-	-	Soluble intracellular protein	73461
73462	disrupted-in-schizophrenia-1	MGI:2447658	Disc1	244667	AY177673, AY320287, AF513724, AJ506180, AF513723	-	-	-	-	Soluble intracellular protein	73462
73463	ATP-binding cassette protein C12	MGI:2441679	Abcc12	244562	AF502146, AK133175, AF514414, AF514415	-	VarTM	Variable TM number	-	Multi-span membrane protein	73463
73464	Brunol4 protein	MGI:1932407	Brunol4	108013	BC048405, AK051458, AK048427, AF515450, BC052744	-	-	-	-	Soluble intracellular protein	73464
73467	T-box transcriptiption factor protein 22	MGI:2389465	Tbx22	245572	AF516208, AK053430	-	-	-	-	Soluble intracellular protein	73467
73473	heparan sulfate N-deacetylase/N-sulfotransferase 3	MGI:1932544	Ndst3	64580	AF221095, AK141945, AK015768	-	VarTM	Variable MO	-	Soluble intracellular protein, Multi-span membrane protein	73473
73479	brain and reproductive organ-expressed isoform I	MGI:1333875	Bre	107976	AF527952, AK050695, BC061000, AF538925, AF527955, AF527954	-	-	-	-	Soluble intracellular protein	73479
73486	abnormal spindle	MGI:1334448	Aspm	12316	AF533752, AF062378	-	-	-	-	Soluble intracellular protein	73486
73489	SR-related CTD associated factor 6	MGI:106417	Cherp	27967	AF536541, BC020488, AK017525	-	-	-	-	Soluble intracellular protein	73489
73491	Me6 receptor long splice variant	MGI:2446854	Gpr64	237175	AF538952, AK046871, AK041291, AF538956, AF538955, AF538957	-	VarTM	Variable MO	-	Type II membrane protein, Multi-span membrane protein	73491
73493	nuclear receptor coactivator ASC-1 testis specific form	MGI:1928469	Trip4	56404	AF539614, AK039024	-	-	-	-	Soluble intracellular protein	73493
73495	death effector domain-containing protein FLAME-3	MGI:1914629	Dedd2	67379	AF457576, BC037043	-	-	-	-	Soluble intracellular protein	73495
73497	paraplegin	MGI:101766	Ryk	20187	AF547215, S53216	-	VarTM	Variable MO	-	Type I membrane protein, Multi-span membrane protein	73497
73501	Homeodomain protein Meis2c	MGI:108564	Mrg1	17536	AJ000506, AK146633, AK158513, BC017375, U57343, AK158839	-	-	-	-	Soluble intracellular protein	73501
73502	Mad-related protein Smad7	MGI:1100518	Smad7	17131	AJ000550, AJ000551	-	-	-	-	Soluble intracellular protein	73502
73504	UNC4 protein	MGI:108013	Uncx4.1	22255	AF247550, S83543	-	-	-	-	Soluble intracellular protein	73504
73506	flt-1	MGI:95558	Flt1	14254	D88689, D88690, X78568, AK005502	-	VarTM	Variable MO	VarMO	Soluble secreted protein, Type I membrane protein	73506
73511	Viaat protein	MGI:1194488	Slc32a1		BC052020, AJ001598	-	-	-	-	Multi-span membrane protein	73511
73515	Kcnq1 protein	MGI:108083	Kcnq1	16535	BC045142, U70068, AB079603	-	-	-	-	Multi-span membrane protein	73515
73516	huntingtin-associated protein 1, isoform B	MGI:1261831	Hap1	15114	BC053043, AJ002271	-	-	-	-	Soluble intracellular protein	73516
73519	annexin A8	MGI:1201374	Anxa8	11752	BC030407, BC013271	-	-	-	-	Soluble intracellular protein	73519
73521	DBF4-related protein	MGI:1351328	Dbf4	27214	AJ003132, BC050827, AK132403, AK014480	-	-	-	-	Soluble intracellular protein	73521
73522	ORC1-related protein	MGI:1328337	Orc1l	18392	AJ003133, AK145260, AK141741	-	-	-	-	Soluble intracellular protein	73522
73526	organic cation transporter 2	MGI:1335072	Slc22a2	20518	AJ006036, AK052658	-	-	-	-	Multi-span membrane protein	73526
73528	matrilin 4	MGI:1328314	Matn4	17183	BC036558, AJ006140	-	-	-	-	Soluble secreted protein	73528
73531	Rbm6 protein	MGI:1338037	Rbm6	19654	BC026129, AK081846, AK164432, AJ006486, AK145612	-	-	-	-	Soluble intracellular protein	73531
73538	unnamed protein product [Mus musculus]				AK128991, AK142291	-	-	-	-	Soluble intracellular protein	73538
73539	Eya1	MGI:109344	Eya1	14048	U61110, AK153788, AK042412	-	-	-	-	Soluble intracellular protein	73539
73542	CDC6 protein	MGI:1345150	Cdc6	23834	AJ009559, BC052434	-	-	-	-	Soluble intracellular protein	73542
73544	NET1 homolog	MGI:1927138	Net1	56349	AF094520, AK082128	-	-	-	-	Soluble intracellular protein	73544
73545	adenylate kinase 1	MGI:87977	Ak1	11636	BC054366, AK046613	-	-	-	-	Soluble intracellular protein	73545
73547	membrane-type-5 matrix metalloproteinase	MGI:1341867	Mmp24	17391	AB021226, AJ010262	-	VarTM	Variable MO	-	Soluble secreted protein, Multi-span membrane protein	73547
73549	SOX5	MGI:98367	Sox5	20678	AB006330, AK160154, AK081802, AK132307, AJ010604	-	-	-	-	Soluble intracellular protein	73549
73550	SOX6	MGI:98368	Sox6	20679	U32614, D61689, AK030713	-	-	-	-	Soluble intracellular protein	73550
73554	Inv	MGI:1335082	Invs	16348	AF034860, AK158766	-	-	-	-	Soluble intracellular protein	73554
73555	ankyrin-repeat PEST sequence and proline-rich region protein	MGI:1861447	Ankrd2	56642	AB076256, AJ011118	-	-	-	-	Soluble intracellular protein	73555
73556	Bcl7b protein	MGI:1332238	Bcl7b	12054	BC011471, AK160439, 1500004A12	-	-	-	-	Soluble intracellular protein	73556
73561	voltage-gated calcium channel, alpha-1-G subunit	MGI:1201678	Cacna1g	12291	AJ012569, BC057399	-	-	-	-	Multi-span membrane protein	73561
73563	UbcM4 protein	MGI:109240	Ube2l3	22195	X97042, AK152522	-	-	-	-	Soluble intracellular protein	73563
73567	Mlycd protein	MGI:1928485	Mlycd	56690	BC004764, AJ131522	-	-	-	-	Soluble intracellular protein	73567
73577	DSD-1-proteoglycan	MGI:97816	Ptprz1		AJ133130, AJ428208	-	-	-	-	Soluble secreted protein	73577
73579	precursor NEFA protein	MGI:1858179	Nucb2	53322	AJ222586, AK145934	-	-	-	-	Soluble secreted protein	73579
73582	L-periaxin	MGI:108176	Prx	19153	AJ222968, AJ222969	-	-	-	-	Soluble intracellular protein	73582
73584	NIMA (never in mitosis gene a)-related expressed kinase 4	MGI:1344404	Nek4	23955	BC057939, AK149584, AK168094	-	-	-	-	Soluble intracellular protein	73584
73586	G-protein coupled receptor	MGI:1313297	Gpr37	14763	AJ223305, AK044508, AK053287	VarSP	VarTM	Variable TM number	VarMO	Multi-span membrane protein	73586
73587	cyclin-dependent kinase 2, isoform 1	MGI:104772	Cdk2	12566	BC005654, AK152922	-	-	-	-	Soluble intracellular protein	73587
73591	death adaptor molecule	MGI:1336168	Cradd	12905	AJ224738, AJ224739, AK144648, AK131713	-	-	-	-	Soluble intracellular protein	73591
73595	precursor tenascin protein	MGI:101922	Tnc	21923	X56304, AK085667	-	VarTM	Variable MO	-	Soluble secreted protein, Type I membrane protein	73595
73596	RNA binding motif protein, X chromosome	MGI:1343044	Rbmx	19655	BC003710, AJ237846	-	-	-	-	Soluble intracellular protein	73596
73599	RPGR protein	MGI:1344037	Rpgr	51795	AJ238396, AB028050, AK029864, AK136298, AK138977, AK038652, AK034696, AF044677, BC036959	-	-	Variable MO	-	Soluble intracellular protein, Soluble secreted protein	73599
73603	ABINl, A20-binding inhibitor of NF-kappa B activation (large)	MGI:1926194	Tnip1	57783	AJ242778, BC008665, AK135338	-	-	-	-	Soluble intracellular protein	73603
73604	phtf protein	MGI:1332671	Phtf1	18685	AJ242864, AK131629, BC050825, BC057340, AK088714	-	VarTM	Variable TM number	VarMO	Multi-span membrane protein	73604
73620	stretch responsive muscle (X-chromosome)	MGI:1913356	Smpx	66106	AJ245772, AK009857	-	-	-	-	Soluble intracellular protein	73620
73625	DIPB protein	MGI:1931835	Trim44	80985	AJ249129, AJ278191, BC039979, AK015519	-	-	-	-	Soluble intracellular protein	73625
73627	thymidine kinase 2	MGI:1913266	Tk2	57813	AF105217, BC019982, AK051286	-	-	-	-	Soluble intracellular protein	73627
73628	thymus-expressed chemokine	MGI:1099448	Ccl25	20300	AJ249480, AK131875	-	-	-	-	Soluble secreted protein	73628
73631	transforming acidic coiled coil 2 short isoform	MGI:1928899	Tacc2	57752	AY177410, AK165603, AB041546, BC004057, AK050985, AK165194	-	-	-	-	Soluble intracellular protein	73631
73636	Sept9 protein	MGI:1858222	Sept9	53860	BC046524, AK170048	-	-	-	-	Soluble intracellular protein	73636
73638	coatomer protein complex, subunit gamma 2	MGI:1858683	Copg2	54161	BC049178, AK149462, AK147943, AK163668	-	-	-	-	Soluble intracellular protein	73638
73641	farnesylated-proteins converting enzyme-2	MGI:1336895	Rce1	19671	AJ251645, BC004060	-	VarTM	Variable TM number	-	Multi-span membrane protein	73641
73650	hamartin	MGI:1929183	Tsc1	64930	AJ271912, AK147428, AB047561, BC052399	-	-	-	-	Type II membrane protein	73650
73652	profilin 2	MGI:97550	Pfn2	18645	BC024363, AK164145	-	-	-	-	Soluble intracellular protein	73652
73653	crystallin, beta B3	MGI:102717	Crybb3	12962	BC031442, AK053552	-	-	-	-	Soluble intracellular protein	73653
73656	putative GDNF family receptor alpha 4, transmembrane isoform	MGI:1341873	Gfra4		AJ276516, AK090192, AJ276871, AJ276514, AJ276870, AJ276515, AJ276872, AB041809	VarSP	-	Variable MO	VarMO	Soluble intracellular protein, Soluble secreted protein	73656
73661	Maged2 protein	MGI:1933391	Maged2	80884	BC058581, AK131598, AF319976	-	-	-	-	Soluble intracellular protein	73661
73668	hypothetical protein	MGI:1920274	2900064A13Rik	73024	AJ278128, BC008164	VarSP	VarTM	Variable MO	-	Soluble secreted protein, Type I membrane protein	73668
73670	oxystyrol-binding protein homologue 1	MGI:1930265	Osbpl5	79196	AJ278263, AB074008	-	-	-	-	Type II membrane protein	73670
73671	TNF receptor family member SOBa	MGI:1930270	Tnfrsf22		AY046551, AY165626, AK012838	VarSP	VarTM	Variable MO	VarMO	Soluble intracellular protein, Soluble secreted protein, Type I membrane protein	73671
73673	MDM2 Binding protein	MGI:2146005	Mtbp	105837	BC052197, AK088549, AK088652	-	-	-	-	Soluble intracellular protein	73673
73675	DREV protein	MGI:1914862	0610012D09Rik	59052	AJ278576, BC023188	VarSP	-	Variable MO	VarMO	Soluble intracellular protein, Soluble secreted protein	73675
73679	sparc/osteonectin, cwcv and kazal-like domains proteoglycan 3	MGI:1920152	Spock3	72902	BC017601, AK164338, AK049843	-	-	-	-	Soluble secreted protein	73679
73683	calsyntenin-1 protein	MGI:1929895	Clstn1	65945	AJ289016, BC053843	-	-	-	-	Type I membrane protein	73683
73684	carbohydrate sulfotransferase 12	MGI:1929064	Chst12		BC003201, AK163588	-	VarTM	Variable MO	-	Soluble intracellular protein, Type II membrane protein	73684
73693	leucine zipper transcription factor-like 1	MGI:1934860	Lztfl1	93730	BC026840, AK029671	-	-	-	-	Soluble intracellular protein	73693
73694	L-fucose kinase	MGI:1916071	Fuk	234730	AJ534942, AJ297482, BC037698	-	-	-	-	Soluble intracellular protein	73694
73696	Barx1 homeobox transcription factor	MGI:103124	Barx1	12022	AJ297677, Y07960	-	-	-	-	Soluble intracellular protein	73696
73699	OTS-8	MGI:103098	Pdpn	14726	M73748, AK158855	-	-	-	-	Type I membrane protein	73699
73701	ADIR1	MGI:1353652	Tor3a	30935	AJ299404, AK151390	-	-	-	-	Soluble secreted protein	73701
73709	RNA binding motif protein 5	MGI:1933204	Rbm5	83486	BC054729, AK133999	-	-	-	-	Soluble intracellular protein	73709
73711	alpha-A-crystallin				AJ310308, AK143463	-	-	-	-	Soluble intracellular protein	73711
73714	EGLN3 protein	MGI:1932288	Egln3	112407	AJ310548, BC022961	-	-	-	-	Soluble intracellular protein	73714
73718	CREM-epsilon	MGI:88495	Crem	12916	S64590, AK016156, AK015641, AK009841, AK161366, M60285, AJ311667, AJ292222	-	-	-	-	Soluble intracellular protein	73718
73719	ART3 mon(ADP-ribosyl)transferase	MGI:1202729	Art3	109979	AJ311773, AJ311770, AJ311771, AJ311769, AJ311772	-	-	-	-	Soluble secreted protein	73719
73724	Ly6g6d protein	MGI:2442450	no match	319640	AJ315548, AK080731	-	VarTM	Variable MO	-	Soluble intracellular protein, Type I membrane protein	73724
73727	Ly6g5b protein	MGI:2385809	Ly6g5b	266614	AJ315553, AK151902	-	-	Variable MO	VarMO	Soluble intracellular protein, Soluble secreted protein	73727
73728	Wasl protein	MGI:1920428	Wasl		BC055045, AK014104	-	-	-	-	Soluble intracellular protein	73728
73729	dudulin 4	MGI:1923560	Steap4	117167	AY029778, BC006651	-	VarTM	Variable TM number	-	Multi-span membrane protein	73729
73746	transferrin receptor	MGI:98822	Tfrc	22042	BC054522, AK048228	-	VarTM	Variable MO	VarMO	Type II membrane protein, Multi-span membrane protein	73746
73750	calcium channel alpha 1D subunit	MGI:88293	Cacna1d	12289	AB086123, BC058783, AJ437292, AJ437291	-	VarTM	Variable TM number	-	Multi-span membrane protein	73750
73751	type IV putative aminophospholipid transporting ATPase	MGI:2450125	Atp10d		AJ441079, BC029551	VarSP	VarTM	Variable TM number	-	Multi-span membrane protein	73751
73754	netrin receptor Unc5h1	MGI:894682	Unc5a	107448	AJ487852, BC058084	-	-	-	-	Type I membrane protein	73754
73757	NimA-related protein kinase	MGI:2387995	Nek9	217718	AJ489828, BC024926	-	-	-	-	Soluble intracellular protein	73757
73762	fukutin related protein	MGI:2447586	Fkrp	243853	BC053072, AK080624	-	VarTM	Variable MO	-	Soluble intracellular protein, Type II membrane protein	73762
73765	SMC5 protein	MGI:2385088	Smc5l1	226026	AJ534941, BC038345, BC007174	-	-	-	-	Soluble intracellular protein	73765
73767	metalloprotease disintegrin 12 protein	MGI:2146046	Adamts12	239337	AJ537452, AK135354, AK054015, AK145096	-	-	-	-	Soluble intracellular protein	73767
73770	calcium transporting protein homolog	MGI:1927259	Trpv6		AB037373, AK168760, AK077234	-	VarTM	Variable TM number	-	Multi-span membrane protein	73770
73771	Neurofascin	MGI:104753	Nfasc	269116	AJ543322, BC062092	VarSP	-	Variable MO	-	Type I membrane protein, Type II membrane protein	73771
73773	cyclin B3	MGI:2183443	Ccnb3	209091	AJ555464, AJ555465	-	-	-	-	Soluble intracellular protein	73773
73774	ISG12a protein				AJ566111, AJ566112, AJ566114, AJ566115, AK146231	-	VarTM	Variable MO	-	Soluble intracellular protein, Type II membrane protein, Multi-span membrane protein	73774
73776	tenascin-N	MGI:2665790	Tnn	329278	AF455756, AJ580920	-	-	-	-	Soluble secreted protein	73776
73781	2410001H17Rik protein	MGI:1914240	2410001H17Rik	66990	BC026765, AK008515, AK129014, AK010323, AK009745	-	VarTM	Variable MO	VarMO	Soluble intracellular protein, Type II membrane protein, Multi-span membrane protein	73781
73783	Fxyd2 protein	MGI:1195260	Fxyd2	11936	BC024614, X70060	-	-	-	-	Type II membrane protein	73783
73805	heat shock protein 40	MGI:1931874	Dnajb1	81489	AB028272, AK158530	-	-	-	-	Soluble intracellular protein	73805
73809	RIKEN cDNA 0610007L05	MGI:1918910	Rarres2	71660	BC038914, BC015275	-	-	-	-	Soluble secreted protein	73809
73810	aminolevulinate, delta-, dehydratase	MGI:96853	Alad	17025	BC055930, BC018236	-	-	-	-	Soluble intracellular protein	73810
73819	basigin 2	MGI:88208	Bsg	12215	AY089967, Y16256	-	-	-	-	Type I membrane protein	73819
73822	enolase 1, alpha non-neuron	MGI:95393	Eno1		BC010685, BC056611	-	-	-	-	Soluble intracellular protein	73822
73826	caspase recruitment domain family member 11	MGI:1916978	Card11	108723	AY135367, AK075939	-	-	-	-	Soluble intracellular protein	73826
73833	Ppib protein	MGI:97750	Ppib		BC013061, AK128977	-	-	-	-	Type II membrane protein	73833
73845	1110001K21Rik protein	MGI:1914161	Nudt16l1		BC028494, AF435792, BC025569, AK019936	-	-	-	-	Soluble intracellular protein	73845
73846	synaptic glycoprotein SC2	MGI:1915408	Gpsn2	106529	BC019984, AK020708, AK171718, AK010513	-	VarTM	Variable TM number	-	Multi-span membrane protein	73846
73859	Similar to mitochondrial ribosomal protein L33	MGI:2137225	Mrpl33	66845	BC027018, BC059722, AK041771	-	-	-	-	Soluble intracellular protein	73859
73882	0610010K06Rik protein	MGI:1918928	0610010K06Rik	71678	BC030340, AK002489	-	-	-	-	Soluble intracellular protein	73882
73884	RIKEN cDNA 1700006C06	MGI:1913570	Hspc171	66320	BC024608, AK131833	-	VarTM	Variable MO	VarMO	Type II membrane protein, Multi-span membrane protein	73884
73885	DNA segment, Chr 11, Wayne State University 68, expressed	MGI:106354	Vps25	28084	BC029181, AK003877	-	-	-	-	Soluble intracellular protein	73885
73895	spermidine/spermine N1-acetyl transferase 1	MGI:98233	Sat1	20229	BC058696, AK131657	-	-	-	-	Soluble intracellular protein	73895
73907	reduced folate carrier	MGI:103182	Slc19a1	20509	U66103, AK050714	-	VarTM	Variable TM number	VarMO	Multi-span membrane protein	73907
73908	trehalase	MGI:1926230	Treh	58866	AF136944, BC019214, AK002566	-	-	-	-	Soluble secreted protein	73908
73910	3110080J08Rik protein	MGI:1913869	2610110G12Rik		BC028847, AK028297, AK133694, AK034725, AK002569, BC030669	-	-	-	-	Soluble intracellular protein	73910
73924	Stmn1 protein	MGI:96739	Stmn1	16765	BC054396, AB064953	-	-	-	-	Soluble intracellular protein	73924
73931	O-Mannosyl N-acetylglucosaminyltransferase	MGI:1915523	Pomgnt1	68273	AB053220, AK019640, AK002638	-	-	-	-	Type II membrane protein	73931
73936	J domain protein 1	MGI:1353428	Dnajc12	30045	AF132906, AK032207	-	-	-	-	Soluble intracellular protein	73936
73968	2410026K10Rik protein	MGI:1913728	2410026K10Rik		BC019482, AK004342	-	-	Variable MO	-	Type I membrane protein, Type II membrane protein	73968
73980	methyltransferase Cyt19	MGI:1929882	As3mt	57344	BC013468, AK002801	-	-	-	-	Soluble intracellular protein	73980
73986	RNA polymerase 1-3	MGI:108403	Rpo1-3	20018	BC002025, D86609	-	-	-	-	Soluble intracellular protein	73986
73989	cytochrome c-1	MGI:1913695	Cyc1	66445	BC005620, AK170272	VarSP	VarTM	Variable MO	VarMO	Type I membrane protein, Multi-span membrane protein	73989
73996	citrin	MGI:1354721	Slc25a13	50799	AF164632, BC016571	-	-	-	-	Soluble intracellular protein	73996
73998	glia maturation factor-gamma	MGI:1927135	Gmfg	63986	AF297221, AK152486	-	-	-	-	Soluble intracellular protein	73998
74020	calcium modulating cyclophilin ligand	MGI:104728	Caml	12328	U21960, BC064104	VarSP	VarTM	Variable MO	-	Type I membrane protein, Type II membrane protein	74020
74028	Stk3 protein	MGI:1928487	Stk3		BC049123, U28726, BC037440	-	-	-	-	Soluble intracellular protein	74028
74031	sex-lethal interactor homolog	MGI:1349452	Polr3e	26939	BC037637, AK005034	-	-	-	-	Soluble intracellular protein	74031
74040	alternate	MGI:96925	Mbp	17196	L07507, AK079621, AK147966, BC004704, L07509, AK039047	-	-	-	-	Soluble intracellular protein	74040
74041	Ppp1r1c protein	MGI:1921350	no match	74100	BC053001, AK032417, AK137974, AK029467, AK050613, AK045507, AF324451, BC027107	-	-	-	-	Soluble intracellular protein	74041
74043	golgi autoantigen, golgin subfamily a, 1	MGI:1924149	Golga1	76899	BC043090, AK008972, BC053068	-	-	-	-	Soluble intracellular protein	74043
74060	activating transcriptionn factor 4	MGI:88096	Atf4	11911	X61507, AK150231, AK003001	-	-	-	-	Soluble intracellular protein	74060
74064	RIKEN cDNA 2510003E04	MGI:1919570	2510003E04Rik		BC055307, BC038828, AK161007, AK035659	-	VarTM	Variable MO	VarMO	Soluble intracellular protein, Type II membrane protein	74064
74071	pancortin-1	MGI:1860437	Olfm1	56177	D78262, D78264, D78263, D78265	VarSP	-	Variable MO	VarMO	Soluble intracellular protein, Soluble secreted protein	74071
74072	sulfotransferase family 4A, member 1	MGI:1888971	Sult4a1		BC054757, AK010293	-	-	-	-	Soluble intracellular protein	74072
74100	NAD(H)-specific isocitrate dehydrogenase gamma subunit precursor	MGI:1099463	Idh3g	15929	U68564, AK166925	-	-	-	-	Soluble intracellular protein	74100
74111	1010001P06Rik protein	MGI:1918949	Slc41a3		BC011108, AK003140	-	VarTM	-	-	Multi-span membrane protein	74111
74116	pro-alpha-2(I) collagen	MGI:88468	Col1a2	12843	X58251, AK132496	-	-	-	-	Soluble secreted protein	74116
74117	putative adapter and scaffold protein	MGI:1917347	Sash1	70097	AJ507736, AK041048	-	-	-	-	Soluble intracellular protein	74117
74118	lectin, galactose binding, soluble 7	MGI:1316742	Lgals7	16858	BC011507, AF331640	-	-	-	-	Soluble intracellular protein	74118
74119	Trim39 protein	MGI:1890659	Trim39	79263	BC031540, AB046382, AK166148, AK053507, AK053591	-	-	-	-	Soluble intracellular protein	74119
74134	Ict1 protein	MGI:1915822	Ict1	68572	BC028523, AK003192	-	-	-	-	Soluble secreted protein	74134
74143	AU-binding enoyl-CoA hydratase	MGI:1338011	Auh	11992	AF118386, AK019978, AK169661, AK003929	-	-	-	-	Soluble intracellular protein	74143
74147	eukaryotic translation initiation factor 2 alpha kinase 3	MGI:1341830	Eif2ak3		BC054809, AK139679, AK010397	VarSP	VarTM	Variable MO	VarMO	Soluble secreted protein, Type I membrane protein, Type II membrane protein	74147
74155	putative WDC146	MGI:1921570	Wdr33	74320	AB086191, AK080344, AK161982, AK078286, BC003939, AK045923, BC064745	-	VarTM	Variable MO	-	Soluble intracellular protein, Type II membrane protein, Multi-span membrane protein	74155
74163	ubiquitin-conjugating enzyme E2Q	MGI:1917343	Ube2q	70093	AY112699, AK009324	-	-	-	-	Soluble intracellular protein	74163
74174	metastasis associated protein 3	MGI:2151172	Mta3	116871	AF288138, BC022124, AK146721, AK158866	-	-	-	-	Soluble intracellular protein	74174
74190	lectin, mannose-binding 2	MGI:1914140	Lman2	66890	BC055327, AK028452	-	VarTM	Variable MO	-	Soluble secreted protein, Type I membrane protein	74190
74193	N-myc downstream regulated 2	MGI:1352498	Ndrg2	29811	BC012963, AK158900	-	-	-	-	Soluble intracellular protein	74193
74209	RIKEN cDNA 1810029G24	MGI:1913536	Sec11l3	66286	BC037187, AK034936	-	-	-	-	Type II membrane protein	74209
74211	integrin alpha v subunit	MGI:96608	Itgav	16410	U14135, AK140647	-	VarTM	Variable MO	VarMO	Soluble secreted protein, Type I membrane protein	74211
74213	1110004H10Rik protein	MGI:1919031	Slc16a14	71781	BC023456, AK049846	-	VarTM	Variable TM number	-	Multi-span membrane protein	74213
74217	ankyrin-repeat family A protein	MGI:1915808	Ankra2	68558	AF314031, AK161446, AK139343, AK081695	-	-	-	-	Soluble intracellular protein	74217
74227	ribosomal protein L22	MGI:99262	Rpl22	19934	BC021344, AK009094	-	-	-	-	Soluble intracellular protein	74227
74228	ribonuclease P subunit RPP21 variant 1	MGI:1914926	Rpp21	67676	AY251016, AY251017	VarSP	-	Variable MO	-	Soluble intracellular protein, Soluble secreted protein	74228
74230	suprabasal-specific protein suprabasin	MGI:2446326	Sbsn	282619	AY115494, BC051531	VarSP	-	-	-	Soluble secreted protein	74230
74241	high density lipoprotein binding protein	MGI:99256	Hdlbp	110611	BC027788, AK048780	-	-	-	-	Soluble intracellular protein	74241
74259	brain-specific adaptor protein C61	MGI:1913396	Tmem57		AY364165, AK014449, BC056944	-	VarTM	Variable MO	VarMO	Soluble intracellular protein, Multi-span membrane protein	74259
74265	restin	MGI:1928401	Rsn	56430	BC007191, AF185286	-	-	-	-	Soluble intracellular protein	74265
74273	ankyrin repeat and SOCS box-containing protein 2	MGI:1929743	Asb2	65256	BC031161, AK083400	-	-	-	-	Soluble intracellular protein	74273
74276	CIIA	MGI:1914164	Vps28	66914	AF373710, AK003572	-	-	-	-	Soluble intracellular protein	74276
74295	RIKEN cDNA 1110012E06	MGI:1922022	Atp13a2	74772	BC042661, BC023746, AK171305	-	VarTM	Variable TM number	-	Multi-span membrane protein	74295
74302	oxidative stress-induced protein	MGI:107931	Sqstm1	18412	U40930, AK028898	-	-	-	-	Soluble intracellular protein	74302
74309	Unknown (protein for MGC:61398)	MGI:1918025	Prkcbp1	228880	BC048186, AK155864, AK132427, AK147620, BC023300	-	-	-	-	Soluble intracellular protein	74309
74314	RIKEN cDNA 0610011D08	MGI:1913838	Cmpk	66588	BC017684, AK004827	-	-	-	-	Soluble intracellular protein	74314
74318	N-glycan alpha 2,8-sialyltransferase	MGI:106018	St8sia4	20452	X86000, AK154259	-	-	-	-	Soluble intracellular protein	74318
74324	RIKEN cDNA 2310075G12	MGI:1916924	2310075G12Rik	69674	BC055812, BC026740, AK003708	-	-	-	-	Soluble intracellular protein	74324
74325	RIKEN cDNA 1100001H23	MGI:1914107	1100001H23Rik	66857	BC019793, AK172021	-	-	Variable MO	-	Soluble intracellular protein, Soluble secreted protein	74325
74336	ovary-specific MOB-like protein	MGI:1919891	2700078K21Rik	101513	BC037588, AK158674	-	-	-	-	Soluble intracellular protein	74336
74348	cytosolic nonspecific dipeptidase	MGI:1913304	Cndp2	66054	BC005532, 0610010E05	-	-	-	-	Soluble intracellular protein	74348
74368	RIKEN cDNA 1110020C13	MGI:1913401	1110020C13Rik	66151	BC016234, AK154583	-	-	-	-	Soluble intracellular protein	74368
74371	Rbbp9 protein	MGI:1347074	Rbbp9	26450	BC011107, AK076944	-	-	-	-	Soluble intracellular protein	74371
74373	transforming growth factor, beta receptor II, isoform 1	MGI:98729	Tgfbr2	21813	BC052629, S69114, AK148167	-	-	-	-	Type I membrane protein	74373
74378	SMC6 protein	MGI:1914491	Smc6l1	67241	AJ310552, BC026429, AK003872, BC048790	-	-	-	-	Soluble intracellular protein	74378
74381	Rragc protein	MGI:1858751	Rragc		BC005417, BC037732	-	-	-	-	Soluble intracellular protein	74381
74382	collagen type XXVII proalpha 1 chain	MGI:2672118	Col27a1	373864	AY167568, BC049173	VarSP	-	Variable MO	VarMO	Soluble intracellular protein, Soluble secreted protein	74382
74383	chemokine-like factor superfamily 3	MGI:2447162	Cklfsf3	68119	AY241870, AK003882	-	VarTM	Variable TM number	-	Multi-span membrane protein	74383
74387	polydom protein	MGI:1928849	Svep1	64817	AF206329, AK035333	-	-	-	-	Soluble secreted protein	74387
74391	melusin	MGI:1353420	Itgb1bp2	26549	AF140691, AK003906	-	-	-	-	Soluble intracellular protein	74391
74403	p57kip2	MGI:104564	Cdkn1c	12577	U20553, AK077844	-	-	-	-	Soluble intracellular protein	74403
74405	F-box only protein 18	MGI:1354699	Fbxo18	50755	BC031393, AK154357, AK083118	-	-	-	-	Type II membrane protein	74405
74408	cell death-inducing DNA fragmentation factor, alpha subunit-like effector B	MGI:1270844	Cideb		BC046340, AK003968	-	-	-	-	Soluble intracellular protein	74408
74409	transient receptor potential ion channel melastatin subgroup member 4 protein	MGI:1915917	Trpm4	68667	AJ575814, AK044094, AB112658, AB112657	-	VarTM	Variable TM number	-	Multi-span membrane protein	74409
74422	fatty aldehyde dehydrogenase-like	MGI:1914939	Aldh3b1	67689	BC046597, AK005615, AK160106	-	VarTM	Variable MO	VarMO	Soluble intracellular protein, Type II membrane protein	74422
74424	RIKEN cDNA 2810429C13	MGI:1920018	Topbp1	235559	BC049797, AK085031	-	-	-	-	Soluble intracellular protein	74424
74431	tafazzin	MGI:109626	Taz	66826	BC015305, AK004035, AK160327	-	-	-	-	Type II membrane protein	74431
74435	1110032O16Rik protein	MGI:1915992	1110032O16Rik		BC046763, AK013646	-	VarTM	Variable MO	-	Soluble intracellular protein, Multi-span membrane protein	74435
74437	transmembrane protein TM9SF3	MGI:1914262	Smbp	107358	AF269151, BC004799, AK075807, AK147629	VarSP	VarTM	Variable TM number	-	Multi-span membrane protein	74437
74450	WW domain-containing protein 2	MGI:1914144	Wwp2	66894	BC048184, AK146306, AK159248	-	-	-	-	Soluble intracellular protein	74450
74457	MutL protein homolog 1	MGI:101938	Mlh1		BC021815, AK004105, AK038265	-	-	-	-	Soluble intracellular protein	74457
74467	Bmpr1a protein	MGI:1338938	Bmpr1a	12166	BC042611, U04673	-	-	-	-	Type I membrane protein	74467
74471	CDNA FLJ30119 FIS, CLONE BRACE1000070 homolog [Homo sapiens]	MGI:1916028	1110038D17Rik	68778	AK040832, AK157404	-	-	-	-	Soluble intracellular protein	74471
74473	Atp6v1c2 protein	MGI:1916025	Atp6v1c2	68775	BC056636, AB088357	-	-	-	-	Soluble intracellular protein	74473
74478	1110038M16Rik protein	MGI:1916027	Tmem53	68777	BC020121, AK004164, AK005885	-	-	-	-	Type II membrane protein	74478
74481	sushi-repeat containing protein	MGI:1916042	Srpx2	68792	AF393640, AK136935	-	-	-	-	Soluble secreted protein	74481
74498	makorin 1	MGI:1859353	Mkrn1	54484	AF192785, BC003329, AK005137, AK078962	VarSP	-	Variable MO	VarMO	Soluble intracellular protein, Soluble secreted protein	74498
74501	GA repeat binding protein, alpha	MGI:95610	Gabpa	14390	BC052448, BC013562	-	-	-	-	Soluble intracellular protein	74501
74502	RIKEN cDNA 1110054G21	MGI:1916020	Phtf2		BC052841, AK152951	-	VarTM	Variable TM number	VarMO	Multi-span membrane protein	74502
74513	tubby super-family protein	MGI:1916092	Tulp4	68842	AF219945, AK170084, AK147643	-	-	-	-	Soluble intracellular protein	74513
74514	1110058B13Rik protein	MGI:1913444	Pycrl		BC026536, AK004291	-	-	-	-	Soluble intracellular protein	74514
74515	diabetes related ankyrin repeat protein	MGI:1925571	Ankrd23	78321	AF492400, BC022973	-	-	-	-	Soluble intracellular protein	74515
74520	Mtap7 protein	MGI:1328328	Mtap7	17761	BC052637, AK133267	-	-	-	-	Soluble intracellular protein	74520
74521	expressed sequence AW743433	MGI:1916043	Rab3gap2		BC057872, AK048759	-	-	-	-	Soluble intracellular protein	74521
74522	repulsive guidance molecule B, RgmB protein	MGI:1916049	Rgmb	68799	AJ557514, BC030405, AK030386	VarSP	-	Variable MO	VarMO	Soluble intracellular protein, Soluble secreted protein	74522
74531	autocrine motility factor receptor	MGI:1345634	Amfr	23802	AF124144, BC040338	-	-	-	-	Multi-span membrane protein	74531
74532	cAMP-dependent protein kinase type II-alpha regulatory chain	MGI:108025	Prkar2a	19087	AF533977, AK013274	-	-	-	-	Soluble intracellular protein	74532
74535	0710001E10Rik protein	MGI:1914695	C1qtnf4	67445	BC027315, AK002948	VarSP	-	Variable MO	-	Soluble intracellular protein, Soluble secreted protein	74535
74539	2810452K22Rik protein	MGI:1914486	2810452K22Rik	67236	BC021867, BC011066, AK032155, AK007812	-	-	-	-	Soluble intracellular protein	74539
74540	hypothetical protein 1600022A19Rik, isoform 1	MGI:1917029	Pphln1	223828	BC031486, AK150904, AK158488	-	-	-	-	Soluble intracellular protein	74540
74545	1110065L07Rik protein	MGI:1916154	1110065L07Rik		BC043690, AK044407	-	VarTM	Variable MO	-	Soluble intracellular protein, Type II membrane protein	74545
74557	bromodomain-containing protein BP75	MGI:1349766	Brd7	26992	AF084259, AK046485	-	-	-	-	Soluble intracellular protein	74557
74570	putative tyrosine phosphatase	MGI:1353592	Ptpla	30963	AF114493, AK010119	-	-	-	-	Multi-span membrane protein	74570
74571	0610012A19Rik protein	MGI:1913840	Farsla		BC006862, BC013533, AK084031	-	-	-	-	Soluble intracellular protein	74571
74573	inositol polyphosphate-5-phosphatase E	MGI:1927753	Inpp5e	64436	BC052717, AK085439	-	-	-	-	Type II membrane protein	74573
74574	propionyl Coenzyme A carboxylase, beta polypeptide	MGI:1914154	Pccb		BC055946, AK134437	-	-	-	-	Soluble intracellular protein	74574
74576	1190004M21Rik protein	MGI:1916161	Pygo2		BC025640, BC025531, AK132759	-	-	-	-	Soluble intracellular protein	74576
74592	RIKEN cDNA 1200003C05	MGI:1915057	1200003C05Rik	104771	BC002238, AK004555	-	-	-	-	Multi-span membrane protein	74592
74596	glycerol-3-phosphate dehydrogenase 1 (soluble)	MGI:95679	Gpd1	14555	BC019391, AK137134	-	-	-	-	Soluble intracellular protein	74596
74597	carnitine O-octanoyltransferase	MGI:1921364	Crot	74114	BC012308, AK037973	-	-	-	-	Soluble intracellular protein	74597
74612	ER-resident protein ERdj5	MGI:1914111	Dnajc10	66861	AF255459, BC033461, AF314002	-	-	-	-	Type II membrane protein	74612
74615	methyl-CpG binding protein MBD1	MGI:1333811	Mbd1	17190	AF072240, AK156401, AK004624, AK162858	-	-	-	-	Soluble intracellular protein	74615
74625	K+ channel	MGI:109155	Kcnab1	16497	X97281, AK015412, AK031362, AK153200	-	-	-	-	Soluble intracellular protein	74625
74636	microtubule-associated protein 4	MGI:97178	Mtap4	17758	BC055364, M72414, AK046825, BC050893, BC042645	-	-	-	-	Soluble intracellular protein	74636
74637	aldehyde oxidase homolog-1	MGI:1918974	Aox3	71724	AF172276, AK149434	-	-	-	-	Type II membrane protein	74637
74656	adenosine monophosphate deaminase 2 (isoform L)	MGI:88016	Ampd2	109674	BC049119, BC016662	-	-	-	-	Soluble intracellular protein	74656
74657	lysosomal apyrase-like 1	MGI:1914714	Entpd4	67464	BC043134, AK045342, BC052090	-	VarTM	Variable MO	VarMO	Type II membrane protein, Multi-span membrane protein	74657
74658	splicing factor 3a, subunit 1	MGI:1914715	Sf3a1	67465	BC029753, BC010727, AK051703	-	-	-	-	Soluble intracellular protein	74658
74659	coagulation factor XIII, alpha subunit	MGI:1921395	F13a1	74145	BC040274, AK004764, AK163591, AK171273	-	-	Variable MO	-	Soluble intracellular protein, Soluble secreted protein	74659
74661	calmodulin-dependent phosphodiesterase	MGI:97523	Pde1b	18574	L01695, BC058531, AK004772	-	-	-	-	Soluble intracellular protein	74661
74670	receptor for advanced glycosylation end products	MGI:893592	Ager	11596	L33412, BC061182	-	-	-	-	Type I membrane protein	74670
74671	MAD homolog 4	MGI:894293	Smad4		BC046584, AY493561	-	-	-	-	Soluble intracellular protein	74671
74675	regulator of G-protein signaling 12	MGI:1918979	Rgs12	71729	BC040396, AK053804, AK014569, AK161129	-	-	-	-	Soluble intracellular protein	74675
74682	splicing factor, arginine/serine-rich 6	MGI:1915246	Sfrs6	67996	BC012039, AK051608	-	-	-	-	Soluble intracellular protein	74682
74686	RIKEN cDNA 1300002A08	MGI:1914137	1300002A08Rik	66887	BC049090, AK003766, AK168628, AK169656, AK088348, AK075719	-	-	-	-	Soluble intracellular protein	74686
74691	PK-120 precursor	MGI:109536	Itih4	16427	AF023919, BC016500, AK050016, AK004893	-	-	-	-	Soluble secreted protein	74691
74692	L-specific multifunctional beta-oxdiation protein	MGI:1277964	Ehhadh	74147	BC016899, AJ011864	-	-	-	-	Soluble intracellular protein	74692
74694	sterolin-2	MGI:1914720	Abcg8	67470	AF324495, AY196215	-	-	-	-	Multi-span membrane protein	74694
74696	Cul2 protein	MGI:1918995	Cul2		BC027428, AK004875, AK016520	-	-	-	-	Soluble intracellular protein	74696
74699	DNA segment, Chr 7, Brigham & Women's Genetics 0611 expressed	MGI:105490	Gramd1a	52857	BC018554, AK154821, AK083837	-	VarTM	Variable MO	-	Soluble intracellular protein, Type II membrane protein	74699
74709	unnamed protein product [Mus musculus]	MGI:1914729	1300007B12Rik	57439	AB041592, BC003210	-	-	-	-	Type II membrane protein	74709
74713	sepiapterin reductase	MGI:103078	Spr	20751	BC010400, AK154720	-	-	-	-	Soluble intracellular protein	74713
74718	17-beta-hydroxysteroid dehydrogenase type II	MGI:1096386	Hsd17b2	15486	Y09517, X95685, BC012682	-	VarTM	Variable TM number	-	Multi-span membrane protein	74718
74721	Gpld1 protein	MGI:106604	Gpld1	14756	BC019146, AF050666	-	-	-	-	Soluble secreted protein	74721
74722	NADH:ubiquinone oxidoreductase B15 subunit	MGI:1915444	Ndufb4	68194	BC056229, AK004958	-	VarTM	Variable MO	-	Soluble intracellular protein, Type II membrane protein	74722
74723	ubiquitin-protein ligase Nedd4-2	MGI:1933754	Nedd4l	83814	AF277232, AK042621, AK031842	-	-	-	-	Soluble intracellular protein	74723
74728	MKKS protein	MGI:1891836	Mkks	59030	AF254074, BC024359, AK004987	-	-	-	-	Soluble intracellular protein	74728
74731	1300013J15Rik protein	MGI:1914723	1300013J15Rik		BC031436, AK004994	-	VarTM	Variable TM number	-	Multi-span membrane protein	74731
74734	poly A binding protein, cytoplasmic 1	MGI:1349722	Pabpc1	18458	BC046233, AK005009	-	-	-	-	Soluble intracellular protein	74734
74740	cysteine-rich protein NFX-1	MGI:1921414	Nfx1	74164	AF223576, BC053709, AK033850, AK007054	-	-	-	-	Soluble intracellular protein	74740
74746	choline kinase	MGI:107760	Chka		AB011002, AK014174, AK166641, BC060218, AK052056	-	-	-	-	Soluble intracellular protein	74746
74765	RIKEN cDNA 2510006D16	MGI:1924049	2510006D16Rik	76799	BC024696, AK016715, AK010915	VarSP	VarTM	Variable MO	-	Type I membrane protein, Multi-span membrane protein	74765
74773	sequence specific single-stranded DNA-binding protein 2	MGI:1914220	Ssbp2		AY037837, AK051840, AK133699	-	-	-	-	Soluble intracellular protein	74773
74774	RIKEN cDNA 1500004O14	MGI:1924283	2810428M03Rik	67005	BC025898, 2810428M03	-	-	-	-	Soluble intracellular protein	74774
74775	aldehyde reductase				AY207463, AK159573	-	-	-	-	Soluble intracellular protein	74775
74777	1500005N04Rik protein	MGI:1923750	Ihpk2		BC039922, AK050593, AK005166, BC060059	-	VarTM	Variable MO	-	Soluble intracellular protein, Multi-span membrane protein	74777
74779	chemokine-like factor superfamily 5	MGI:2447164	Cklfsf5	67272	BC049665, AK005168	-	VarTM	Variable TM number	-	Multi-span membrane protein	74779
74782	ubiquitin-conjugating enzyme E2H	MGI:104632	Ube2h	22214	BC008517, AK161414	-	-	-	-	Soluble intracellular protein	74782
74784	RIKEN cDNA G430041M01	MGI:2141532	G430041M01Rik		BC057448, AK171708	-	-	-	-	Soluble intracellular protein	74784
74789	FK506 binding protein 1b	MGI:1336205	Fkbp1b	14226	BC049596, AB107918	-	-	-	-	Soluble intracellular protein	74789
74794	carbohydrate (N-acetylgalactosamine 4-0) sulfotransferase 8	MGI:1916197	Chst8		BC051124, AK005217	-	-	-	-	Type II membrane protein	74794
74797	transcription coactivator CAPER	MGI:2157953	Rnpc2	170791	AY061882, AK154989, BC030493	-	-	-	-	Soluble intracellular protein	74797
74806	U2 small nuclear ribonucleoprotein polypeptide A'	MGI:1916231	Snrpa1	68981	BC013777, AF230356, AK032921	-	-	-	-	Soluble intracellular protein	74806
74811	trafficking protein particle complex 4	MGI:1926211	Trappc4	60409	BC038898, AK005276	-	-	-	-	Soluble intracellular protein	74811
74814	AP-4 adaptor complex sigma4 subunit	MGI:1337065	Ap4s1	11782	AF092093, BC001985	-	-	-	-	Soluble intracellular protein	74814
74840	parvalbumin	MGI:97821	Pvalb	19293	BC027424, S75909	-	-	-	-	Soluble intracellular protein	74840
74860	RIKEN cDNA 1600013P15	MGI:1914261	Mettl6	67011	BC030449, AK006715, AK078185	-	-	-	-	Soluble intracellular protein	74860
74866	Rassf6 protein	MGI:1920496	Rassf6		BC039934, AK132288	-	-	-	-	Soluble intracellular protein	74866
74881	stromal cell derived protein-1	MGI:94900	Dlk1	13386	D16847, AK005522	-	-	-	-	Type I membrane protein	74881
74894	1600029N02Rik protein	MGI:1919455	Eml2		BC055476, AK005562	-	-	-	-	Type II membrane protein	74894
74902	chemokine-like factor superfamily 1 isoform 2	MGI:2447159	Cklfsf1	353509	AY241874, AY241873, AY369078	VarSP	VarTM	Variable MO	-	Soluble intracellular protein, Multi-span membrane protein	74902
74907	1700001P01Rik protein	MGI:1919465	1700001P01Rik	72215	BC048607, AK005619	-	-	-	-	Soluble intracellular protein	74907
74913	p53-induced protein phosphatase 1	MGI:1858214	Ppm1d	53892	AF200464, BC023492, AK053727, AK005658	-	-	-	-	Soluble intracellular protein	74913
74916	Similar to RIKEN cDNA 1700006H02 gene	MGI:1916611	1700006H02Rik	69361	BC048527, AK005674	-	-	-	-	Soluble intracellular protein	74916
74924	class I MHC-restricted T cell associated molecule	MGI:1859822	Crtam	54698	AF001104, AK005719, AK163744	VarSP	-	Variable MO	-	Type I membrane protein, Type II membrane protein	74924
74936	4930578I06Rik protein	MGI:1915000	4930578I06Rik	67750	BC048583, AK016302	-	-	-	-	Soluble intracellular protein	74936
74943	tektin	MGI:1333819	Tekt1	21689	AF081947, AK005801	-	-	-	-	Soluble intracellular protein	74943
74951	ADP-ribosylation factor-like 2 binding protein	MGI:1349429	Arl2bp	107566	BC024708, AK006418	-	-	-	-	Soluble intracellular protein	74951
74953	1700011C14Rik protein	MGI:1923821	Styxl1	76571	BC045148, AK005858	-	-	-	-	Soluble intracellular protein	74953
74955	Unknown (protein for MGC:58650)	MGI:1922895	1700011F14Rik	75645	BC049707, AK005864	-	-	-	-	Soluble intracellular protein	74955
74956	ASC-1 complex subunit P100	MGI:1922702	Ascc2	75452	BC013537, AK148105, AK051387, AK005869	-	-	-	-	Soluble intracellular protein	74956
74969	4930483N21Rik protein	MGI:1922264	4930503B20Rik	75015	BC048658, AK015617	-	-	-	-	Soluble intracellular protein	74969
74973	PLC-zeta	MGI:2150308	Plcz1	114875	AF435950, AK005949	-	-	-	-	Soluble intracellular protein	74973
74992	PXR2	MGI:1916672	Pex2		AB032591, AK083141	-	-	-	-	Soluble intracellular protein	74992
75001	Clast3 protein	MGI:1922901	Tnfsf5ip1	107047	AB031387, AK167840, AK135578	-	VarTM	Variable MO	-	Soluble intracellular protein, Multi-span membrane protein	75001
75011	diaphanous-related formin	MGI:1927222	Diap3	56419	AF094519, BC028920, AK166225	-	-	-	-	Soluble intracellular protein	75011
75012	Unknown (protein for MGC:58768)	MGI:1923656	1700019B03Rik	76406	BC050809, AK006106	-	-	-	-	Soluble intracellular protein	75012
75014	TSG118.1	MGI:1913606	2310008H09Rik	66356	AF034580, BC055941, AK009230, AK083845	-	-	-	-	Soluble intracellular protein	75014
75015	mast cell growth factor	MGI:96974	Kitl	17311	U44725, M59915, S40534, S40536	-	VarTM	Variable MO	VarMO	Soluble secreted protein, Type I membrane protein	75015
75036	RIKEN cDNA 1700021P10	MGI:1914182	Rexo1	66932	BC052424, AK006228, AK028978	-	-	-	-	Soluble intracellular protein	75036
75049	ADP-ribosylation factor-like 4	MGI:99437	Arl4	11861	BC029234, AK137751	-	-	-	-	Soluble intracellular protein	75049
75059	RIKEN cDNA 4930583H14	MGI:1914999	4930583H14Rik		BC012511, BC022740	-	-	-	-	Type II membrane protein	75059
75062	nicotinamide N-methyltransferase	MGI:1099443	Nnmt	18113	U86105, AK006371	-	-	-	-	Soluble intracellular protein	75062
75065	malate oxidoreductase	MGI:97043	Mod1	17436	J02652, BC003287, AK163403	-	-	-	-	Soluble intracellular protein	75065
75067	Unknown (protein for MGC:58459)	MGI:1917237	1700026L06Rik	69987	BC055108, AK161340	-	-	-	-	Soluble intracellular protein	75067
75071	Unknown (protein for MGC:58817)	MGI:1923670	1700027A23Rik	76420	BC049757, AK006407	-	-	-	-	Soluble intracellular protein	75071
75081	serine/threonine kinase 18, isoform sak-a	MGI:101783	Plk4	20873	BC026785, BC057940, L29480, AK045082	-	-	-	-	Soluble intracellular protein	75081
75098	putative DnaJ-like protein	MGI:1919522	Zcsl3	99349	AY028460, AK006521	-	-	-	-	Soluble intracellular protein	75098
75101	TESP2	MGI:1270857	Tesp2	21756	AB008911, AK132909, AK006524	VarSP	-	Variable MO	-	Soluble intracellular protein, Soluble secreted protein	75101
75111	RIKEN cDNA 1700030K01	MGI:1922821	Spata9	75571	BC048558, AK016416	-	VarTM	Variable MO	VarMO	Soluble intracellular protein, Type II membrane protein	75111
75123	hydrocephalus-inducing protein	MGI:2389007	Hydin	244653	AY173049, AK142981, AK043971, AK030144	-	-	-	-	Soluble intracellular protein	75123
75130	Hbs1l protein	MGI:1891704	Hbs1l	56422	BC010251, AF087672, AK146678, AK012856	-	-	-	-	Soluble intracellular protein	75130
75134	Rho-related BTB domain containing 3	MGI:1920546	Rhobtb3	73296	BC050836, AK081381	-	-	-	-	Soluble intracellular protein	75134
75144	RIKEN cDNA 1700047I17	MGI:1920635	1700047I17Rik	73385	BC048158, AK006713	-	-	-	-	Soluble intracellular protein	75144
75148	low density lipoprotein receptor-related protein 2 binding protein	MGI:1914870	Lrp2bp	67620	BC051150, AK137605	-	-	-	-	Soluble intracellular protein	75148
75149	RIKEN cDNA 2410017P07	MGI:1915511	2410017P07Rik	103268	BC021375, AK006744, AK012710, AK015619	-	-	-	-	Soluble intracellular protein	75149
75158	1700054N08Rik protein	MGI:1920670	1700054N08Rik		BC036300, AK086180	-	-	-	-	Soluble intracellular protein	75158
75162	endothelial and smooth muscle cell-derived neuropilin-like protein	MGI:1920629	Dcbld2	73379	AF387548, AK165117, AK084652	VarSP	-	Variable MO	VarMO	Type I membrane protein, Type II membrane protein	75162
75166	1700058C13Rik protein	MGI:1920638	1700058C13Rik	73388	BC049691, AK006829	-	-	-	-	Soluble secreted protein	75166
75167	RIKEN cDNA 1700058O05	MGI:894659	Hbp1	73389	BC026853, AK082770, AK028674	-	-	-	-	Soluble intracellular protein	75167
75176	DNA polymerase iota	MGI:1347081	Poli	26447	AF151691, AK154537, AK006905	-	-	-	-	Soluble intracellular protein	75176
75180	Unknown (protein for MGC:58860)	MGI:1923862	Lrrc27		BC050816, AK165593	-	-	-	-	Soluble intracellular protein	75180
75184	Ipo11 protein	MGI:2442377	Ipo11	76582	BC031900, AK010877, BC029746, AK044487	-	-	-	-	Soluble intracellular protein	75184
75189	Unknown (protein for MGC:58486)	MGI:1923865	Got1l1	76615	BC052754, AK006984	-	-	-	-	Soluble intracellular protein	75189
75190	RIKEN cDNA B130050I23 gene	MGI:2442167	B130050I23Rik	213027	BC042653, BC031489	-	-	-	-	Type II membrane protein	75190
75205	RIKEN cDNA 1700093K21	MGI:1914608	1700093K21Rik	67358	BC049567, AK007139, AK007052	-	VarTM	Variable MO	-	Soluble intracellular protein, Type II membrane protein	75205
75225	Williams-Beuren syndrome critical region protein 28 isoform A				AY369079, AY369080	-	VarTM	Variable TM number	VarMO	Multi-span membrane protein	75225
75227	RIKEN cDNA 1700112P19	MGI:1915179	1700112P19Rik	67929	BC049553, AK006920	-	-	-	-	Soluble intracellular protein	75227
75228	RIKEN cDNA 2900055D14	MGI:1920232	2900055D14Rik		BC058237, AK007197	-	VarTM	Variable TM number	VarMO	Multi-span membrane protein	75228
75246	magnesium-dependent phosphatase-1	MGI:1915131	1810034K20Rik	67881	BC046613, AK007694	-	-	-	-	Soluble intracellular protein	75246
75250	chymopasin	MGI:88558	Ctrl	109660	AB016228, AK003074	-	-	Variable MO	-	Soluble intracellular protein, Soluble secreted protein	75250
75252	RIKEN cDNA 2500002L14	MGI:1920858	Marveld3		BC057973, AK007346	-	VarTM	-	-	Multi-span membrane protein	75252
75253	paraoxonase 2	MGI:106687	Pon2	330260	BC055896, BC021887	-	VarTM	Variable MO	VarMO	Soluble secreted protein, Type I membrane protein	75253
75267	glycine N-methyltransferase	MGI:1202304	Gnmt	14711	BC014283, AK082459	-	-	-	-	Soluble intracellular protein	75267
75278	intelectin	MGI:1333831	Itlna	16429	AB016496, AY217760	-	-	-	-	Soluble secreted protein	75278
75295	1810014F10Rik protein	MGI:1916314	1810014F10Rik	69064	BC028662, AK044731, AK079410, AK163708	-	-	-	-	Soluble intracellular protein	75295
75304	1810015P09Rik protein	MGI:1916340	Ascc1		BC030905, AK144614	-	-	-	-	Soluble intracellular protein	75304
75306	beta-casein-like protein	MGI:1913510	Tmem54		BC019563, AK009830	-	VarTM	Variable TM number	VarMO	Multi-span membrane protein	75306
75313	RIKEN cDNA 1810020D17	MGI:1913523	1810020D17Rik	66273	BC026557, AK007717, BC062811	VarSP	-	Variable MO	VarMO	Soluble intracellular protein, Soluble secreted protein	75313
75316	ECSIT	MGI:1349469	Sitpec	26940	AF182510, BC016424	-	-	-	-	Soluble intracellular protein	75316
75318	Sid394p	MGI:1929269	Tmed2	56334	AB025218, AK168235, AK089965	VarSP	-	Variable MO	-	Type I membrane protein, Type II membrane protein	75318
75321	RIKEN cDNA 1810022C01	MGI:1916371	Chrdl2	69121	BC019399, AF338222	-	-	-	-	Soluble secreted protein	75321
75326	2310039I18Rik protein	MGI:1913638	Cutc	66388	BC026775, AK009702	-	-	-	-	Soluble intracellular protein	75326
75357	RIKEN cDNA 0610011N22	MGI:1914683	0610011N22Rik	67433	BC049099, AK164539	-	VarTM	Variable MO	-	Soluble intracellular protein, Type II membrane protein	75357
75362	tryptophanyl-tRNA synthetase	MGI:104630	Wars	22375	BC003450, BC046232	-	-	-	-	Soluble intracellular protein	75362
75366	RIKEN cDNA 1810044A24	MGI:1923760	1810044A24Rik	76510	BC034590, AK031788, AK007766, AK156739, AK138682	-	-	-	-	Soluble intracellular protein	75366
75376	myc induced nuclear antigen	MGI:1914264	Mina		BC023462, AK032595	-	-	-	-	Soluble intracellular protein	75376
75377	FK506 binding protein 11	MGI:1913370	Fkbp11	66120	BC037596, BC022900, BC021345, BC002311	-	VarTM	Variable MO	VarMO	Soluble secreted protein, Type I membrane protein	75377
75381	unnamed protein product [Mus musculus]	MGI:2145274	BC016423	105203	AK128934, BC016423, AK165123	-	-	-	-	Soluble intracellular protein	75381
75382	Ras-related protein Rab	MGI:1917084	1810048P08Rik	69834	AJ534465, BC010248	-	-	-	-	Soluble intracellular protein	75382
75407	aldo-keto reductase	MGI:1914758	Akr1e1	56043	U68535, AK028605	-	-	-	-	Soluble intracellular protein	75407
75409	RIKEN cDNA 2310030G06	MGI:1914202	2310030G06Rik	66952	BC027409, AK007929	-	-	-	-	Soluble intracellular protein	75409
75415	1810073G14Rik protein	MGI:1917629	1810073G14Rik	67726	BC019518, AK018570	-	-	-	-	Soluble intracellular protein	75415
75443	cell adhesion molecule JCAM	MGI:1919308	Jam4	72058	AF537215, BC004806	-	-	-	-	Type I membrane protein	75443
75451	suppression of tumorigenicity 5	MGI:108517	St5	76954	BC030391, AK158270, BC032266	-	-	-	-	Soluble intracellular protein	75451
75454	RIKEN cDNA 2010005A06	MGI:1922849	no match	75599	BC040402, AK008111	VarSP	VarTM	Variable MO	-	Soluble intracellular protein, Type I membrane protein	75454
75455	DNA-binding protein	MGI:97712	Prrx1	18933	X59725, AK008428, AK008112, U03873	-	-	-	-	Soluble intracellular protein	75455
75459	Fibp protein	MGI:1926233	Fibp	64685	BC049284, AK028029, AK008093, AK090037	-	-	-	-	Soluble intracellular protein	75459
75463	DnaQL				AF217484, AK136756	-	VarTM	Variable MO	VarMO	Soluble intracellular protein, Type II membrane protein	75463
75468	PLU1	MGI:1922855	Jarid1b	75605	AY082429, AK008164, AK163481	-	-	-	-	Soluble intracellular protein	75468
75471	RIKEN cDNA 2010009L17	MGI:1913799	Aggf1	66549	BC052410, BC027286	-	-	-	-	Soluble intracellular protein	75471
75473	Zbp1 protein	MGI:1927449	Zbp1	58203	BC020033, AK008179	-	-	-	-	Soluble intracellular protein	75473
75500	unnamed protein product [Mus musculus]	MGI:1913802	2010106G01Rik	66552	AB041547, BC026578, AK155011	-	VarTM	Variable TM number	VarMO	Multi-span membrane protein	75500
75505	UDP-N-acetylglucosamine-dolichyl-phosphateN-acetylglucosaminephosphotransferase	MGI:1196396	Dpagt1	13478	BC010474, AK008317	-	VarTM	Variable TM number	VarMO	Multi-span membrane protein	75505
75513	PKC-dependent PP1 inhibitor GBPI-2	MGI:1919362	Ppp1r14d	72112	AY179331, BC024547	-	-	-	-	Soluble intracellular protein	75513
75516	Fcgrt protein	MGI:103017	Fcgrt	14132	BC003786, AK152879, AK146933	-	VarTM	-	-	Type I membrane protein	75516
75530	RIKEN cDNA 2010203J19	MGI:1914275	Rpl11		BC025077, BC021402	-	-	-	-	Soluble intracellular protein	75530
75540	RIKEN cDNA 2010110K24	MGI:1914295	Riok2	67045	BC010781, AK090011	-	VarTM	Variable MO	VarMO	Soluble intracellular protein, Type II membrane protein	75540
75552	heat shock 40kD protein 2	MGI:1927346	Dnajc4	57431	BC049281, AF036875	-	-	-	-	Type II membrane protein	75552
75563	TFG protein	MGI:1338041	Tfg	21787	U94662, AK008549, AK088864	-	-	-	-	Soluble intracellular protein	75563
75573	E030041M21Rik protein	MGI:2442888	E030041M21Rik		BC006745, AK015715	-	-	-	-	Soluble intracellular protein	75573
75590	sphingolipid delta 4 desaturase/C-4 hydroxylase protein DES2	MGI:1917309	Degs2	70059	AF466377, AK162979	-	-	-	-	Multi-span membrane protein	75590
75613	DNA segment, Chr 8, ERATO Doi 531, expressed	MGI:1261835	Vps37a	52348	BC039290, AK137479, AK170280	-	-	-	-	Soluble intracellular protein	75613
75614	toll-associated serine protease	MGI:1925808	Htra3	78558	AY037300, AK035194	-	-	-	-	Soluble secreted protein	75614
75622	2810453H10Rik protein	MGI:1915223	Mphosph10		BC049270, AK008785, AK017490	-	-	-	-	Soluble intracellular protein	75622
75627	Ogdh protein	MGI:1098267	Ogdh	18293	BC057354, BC061232, AK147289, BC049104, BC031165	-	-	-	-	Soluble intracellular protein	75627
75629	Rusc1 protein	MGI:1919546	Rusc1		BC056360, AK039664	-	-	-	-	Soluble intracellular protein	75629
75644	RIKEN cDNA 2210409B01	MGI:1917379	Slc44a4	70129	BC010808, AK166620	-	VarTM	Variable TM number	VarMO	Multi-span membrane protein	75644
75649	TG-interacting factor	MGI:1194497	Tgif	21815	BC005724, BC012700	-	-	-	-	Soluble intracellular protein	75649
75652	FGF-22	MGI:1914362	Fgf22	67112	AB036765, AK010054	-	-	-	-	Soluble secreted protein	75652
75654	2210415F13Rik protein	MGI:1917413	2210415F13Rik	70163	BC026828, AK136583	-	-	-	-	Soluble secreted protein	75654
75661	novel amplified in breast cancer-1	MGI:1924210	Bcas1	76960	AY219233, BC048647	-	-	-	-	Soluble intracellular protein	75661
75691	RIKEN cDNA 2310003A05	MGI:1916706	Commd10	69456	BC034879, AK139321	-	-	-	-	Soluble intracellular protein	75691
75710	Barx2 protein	MGI:109617	Barx2	12023	BC012684, L77900	-	-	-	-	Soluble intracellular protein	75710
75716	scotin	MGI:1915044	Scotin	66940	BC010238, AK090357, AK018291, AF520699, D530036A18	VarSP	-	Variable MO	VarMO	Type I membrane protein, Type II membrane protein	75716
75723	inosine triphosphatase	MGI:96622	Itpa	16434	BC026508, AK153806	-	-	-	-	Soluble intracellular protein	75723
75724	2310009E04Rik protein	MGI:1922828	2310009E04Rik	75578	BC031708, AK085534, AK009249, AK082737	-	-	-	-	Soluble intracellular protein	75724
75735	putative	MGI:2148975	Bat4	81845	L76155, BC057902	-	VarTM	Variable MO	-	Soluble intracellular protein, Type II membrane protein	75735
75751	citrate lyase beta like	MGI:1916884	Clybl	69634	BC023398, AK002741	-	-	-	-	Soluble intracellular protein	75751
75768	2210018M11Rik protein	MGI:1924203	2210018M11Rik	233545	BC020109, AK008751, AK140537	-	-	-	-	Soluble intracellular protein	75768
75774	Scmh1 protein	MGI:1352762	Scmh1	29871	BC034667, AB030906	-	-	-	-	Soluble intracellular protein	75774
75775	RIKEN cDNA 4921525H23	MGI:1915229	Atad1	67979	BC029085, AK009419	-	VarTM	Variable MO	VarMO	Soluble intracellular protein, Type II membrane protein	75775
75779	eukaryotic translation initiation factor 2, subunit 3, structural gene Y-linked	MGI:1349430	Eif2s3y	26908	BC043656, AK012186	-	-	-	-	Soluble intracellular protein	75779
75786	Mettl3 protein	MGI:1927165	Mettl3		BC012526, AF135789, AK035061	-	-	-	-	Soluble intracellular protein	75786
75805	X-ray repair complementing defective repair in Chinese hamster cells 1	MGI:99137	Xrcc1	22594	BC055900, AK168727, AK046611	-	-	-	-	Soluble intracellular protein	75805
75809	ORM1-like 3	MGI:1913862	Ormdl3	66612	BC046594, AK087497	-	VarTM	Variable TM number	-	Multi-span membrane protein	75809
75811	RIKEN cDNA 2310035K24	MGI:1916846	2310035K24Rik	69596	BC048399, AK009634, AK002807	-	VarTM	Variable MO	-	Soluble intracellular protein, Type II membrane protein	75811
75815	RIKEN cDNA 2310036D22	MGI:1919150	2310036D22Rik		BC050246, AK018015	-	VarTM	Variable MO	VarMO	Soluble intracellular protein, Multi-span membrane protein	75815
75816	2310036I02Rik protein	MGI:1916847	Afg3l2		BC036999, AK009650	-	VarTM	Variable MO	VarMO	Type II membrane protein, Multi-span membrane protein	75816
75820	POU domain-containing transcription factor EmbFL isoform	MGI:95321	Emb	19009	AY259046, D13801, AY259047, AK006732	-	-	-	-	Soluble intracellular protein	75820
75827	death-associated protein kinase-beta	MGI:1916885	Dapk1	69635	AY245540, BC060161, X97048	-	-	-	-	Soluble intracellular protein	75827
75848	RIKEN cDNA 1110039H05	MGI:1913449	Commd4	66199	BC049222, BC055798	VarSP	-	Variable MO	-	Soluble intracellular protein, Soluble secreted protein	75848
75852	hypothetical protein D5Ertd33e	MGI:1098643	D5Ertd33e	52064	BC052345, AK009825, AK136420	-	-	-	-	Soluble intracellular protein	75852
75860	serine/threonine-specific protein kinase	MGI:1353449	Eif2ak2	19106	M65029, AK028602	-	-	-	-	Soluble intracellular protein	75860
75861	RIKEN cDNA 2310047E01	MGI:1923709	Car12	76459	BC035941, BC031385, AK157977	-	VarTM	Variable MO	VarMO	Soluble secreted protein, Type I membrane protein	75861
75873	RIKEN cDNA 2310022A10	MGI:1913617	2310022A10Rik	66367	BC023369, AK009456, AK077369, AK140814	-	-	-	-	Soluble intracellular protein	75873
75885	F-box and WD-40 domain protein 1B	MGI:2144023	Fbxw11		BC034261, AK168667, AK149139, AK152181	-	-	-	-	Soluble intracellular protein	75885
75894	RIKEN cDNA 1700012G19	MGI:1914328	1700012G19Rik	67078	BC040100, AK005906	-	-	-	-	Soluble intracellular protein	75894
75900	fructosamine-3-kinase	MGI:1926834	Fn3k	63828	AJ404616, BC054374, BC064710	-	-	-	-	Soluble intracellular protein	75900
75902	polymerase I-transcript release factor	MGI:1277968	Ptrf	19285	AF036249, BC012674, AK154132, AK169463	-	-	-	-	Soluble intracellular protein	75902
75904	NADH dehydrogenase (ubiquinone) 1 beta subcomplex 8	MGI:1914514	Ndufb8	67264	BC043019, AK028070, AK010177	-	-	-	-	Type II membrane protein	75904
75917	2410003P15Rik protein	MGI:1929472	2410003P15Rik	56046	BC050884, AK011953, AF253516	-	-	-	-	Soluble intracellular protein	75917
75920	cDNA sequence BC006705	MGI:2384879	BC006705		BC057177, BC012845	-	-	-	-	Soluble intracellular protein	75920
75936	2400009B11Rik protein	MGI:1914235	Rassf7	66985	BC011131, AK002243	-	-	-	-	Soluble intracellular protein	75936
75939	RIKEN cDNA 2410001C21	MGI:1913654	2410001C21Rik	66404	BC049072, AK169588	-	-	-	-	Soluble intracellular protein	75939
75941	glycine decarboxylase	MGI:1341155	Gldc	104174	BC017135, AK139929	-	-	-	-	Soluble intracellular protein	75941
75952	RIKEN cDNA 2410003H12	MGI:1919221	Zswim1	71971	BC046831, BC025184	-	-	-	-	Soluble intracellular protein	75952
75957	TUBA	MGI:1917352	Dnmbp		AY383729, AK010372, AK010367	-	-	-	-	Soluble intracellular protein	75957
75962	RanBp21	MGI:1913789	Xpo5	72322	AF343581, AK012248, BC055455	-	-	-	-	Soluble intracellular protein	75962
75967	myeloid cell leukemia sequence 1	MGI:101769	Mcl1	17210	BC021638, AK010424	-	-	-	-	Type II membrane protein	75967
75968	Unknown (protein for MGC:58593)	MGI:1919641	Cdkn3		BC049694, AK033341	-	-	-	-	Soluble intracellular protein	75968
75972	5-aminoimidazole-4-carboxamide ribonucleotide formyltransferase/IMP cyclohydrolase	MGI:1351352	Atic		BC039925, AK076091, AK012074	-	-	-	-	Soluble intracellular protein	75972
75982	RIKEN cDNA 2810014D17	MGI:1919420	Chchd4	72170	BC019405, AK010479	-	-	-	-	Soluble intracellular protein	75982
75994	cell division cycle associated 4	MGI:1919213	Cdca4	71963	BC055824, BC012953	-	-	-	-	Soluble intracellular protein	75994
75998	Gtf2h2 protein	MGI:1345669	Gtf2h2	23894	BC016231, BC053382, AK078297, AK010543	-	-	-	-	Soluble intracellular protein	75998
76000	RING1 and YY1 binding protein	MGI:1929059	Rybp	56353	BC053016, AF101779	-	-	-	-	Soluble intracellular protein	76000
76005	RIKEN cDNA 2410024A21	MGI:1923809	2410024A21Rik	76559	BC046427, BC024533, AK010577	-	-	-	-	Soluble intracellular protein	76005
76014	Hmga1 protein	MGI:96160	Hmga1	15361	BC013455, J04179, AK169783	-	-	-	-	Soluble intracellular protein	76014
76015	SEC5 homolog	MGI:1913732	Exoc2	66482	BC048154, AK032766, AK042744	-	-	-	-	Soluble intracellular protein	76015
76016	scavenger receptor class B, member 1	MGI:893578	Scarb1	20778	BC004656, AK171602, AK080894	-	VarTM	Variable MO	-	Type II membrane protein, Multi-span membrane protein	76016
76020	ARP1 actin-related protein 1 homolog A	MGI:1858964	Actr1a	54130	BC007131, AK019518	-	-	-	-	Soluble intracellular protein	76020
76021	CCT (chaperonin containing TCP-1) delta subunit	MGI:104689	Cct4	12464	Z31554, L25913	-	-	-	-	Soluble intracellular protein	76021
76028	DAZ-associated protein 1	MGI:1917498	Dazap1	70248	AF225910, AK152314, AK148023, BC049355, BC058775	-	-	-	-	Soluble intracellular protein	76028
76030	Hspb1 protein	MGI:96240	Hspb1	15507	BC018257, U03560	-	-	-	-	Soluble intracellular protein	76030
76038	Sec8 protein	MGI:1096376	Exoc4		BC034644, AK028250, AK039983, AK014499, AK086603, AK038125, AK010695, AF022962	-	-	-	-	Soluble intracellular protein	76038
76045	Tex19 protein	MGI:1920929	Tex19	73679	BC053492, AF285590	-	-	-	-	Soluble intracellular protein	76045
76050	4931431C02Rik protein	MGI:2442941	C330023D02Rik	319899	BC057368, AK145109, AK080190	-	-	-	-	Soluble intracellular protein	76050
76052	epidermal growth factor receptor pathway substrate 15	MGI:104583	Eps15		BC048783, AK083176	-	-	-	-	Soluble intracellular protein	76052
76054	RIKEN cDNA 2810470K21	MGI:1914489	Bxdc1	67239	BC025093, AB041810, AK013395	-	-	-	-	Soluble intracellular protein	76054
76061	contains transmembrane (TM) region and ATP binding region [Mus musculus]	MGI:1914093	Dolpp1	57170	AB030189, AK002544	-	VarTM	Variable TM number	-	Multi-span membrane protein	76061
76065	Unknown (protein for MGC:57975)	MGI:2678085	Sfrs14	234373	BC043070, AK081550, AK010815	-	-	-	-	Soluble intracellular protein	76065
76073	2500002L14Rik protein	MGI:1913760	2500002L14Rik	66510	BC005559, AK018849, AK014094	-	-	-	-	Soluble intracellular protein	76073
76076	natural killer cell group 7 sequence	MGI:1931250	Nkg7	72310	BC055882, AK088383	-	VarTM	Variable TM number	VarMO	Multi-span membrane protein	76076
76107	CENPC	MGI:99700	Cenpc1	12617	U03113, AK137803	-	-	-	-	Soluble intracellular protein	76107
76108	RIKEN cDNA 2510027N19	MGI:1914961	Nsmce1	67711	BC049558, AK009715	-	-	-	-	Soluble intracellular protein	76108
76109	DEAD (Asp-Glu-Ala-Asp) box polypeptide 24	MGI:1351337	Ddx24	27225	BC055317, AK166360	-	-	-	-	Soluble intracellular protein	76109
76116	RIKEN cDNA 2210402A09	MGI:1914347	Rps10	67097	BC003853, AK136533, AK151703	-	-	-	-	Soluble intracellular protein	76116
76128	RIKEN cDNA 2600001J17	MGI:1917635	2600001J17Rik		BC006674, AK139553	-	-	-	-	Soluble intracellular protein	76128
76129	neuropilin	MGI:106206	Nrp1	18186	D50086, AK159219	-	-	-	-	Type I membrane protein	76129
76139	proliferation associated nuclear element 1, isoform 1	MGI:1913820	2610019I03Rik	66570	BC009160, AK011464, 2510006J09, AK168203	-	-	-	-	Soluble intracellular protein	76139
76149	RIKEN cDNA 2700062C07	MGI:1915296	2700062C07Rik	68046	BC037075, AK013030, AK012467	-	-	-	-	Soluble intracellular protein	76149
76155	basic leucine zipper and W2 domains 2	MGI:1914162	Bzw2	66912	BC013060, BC058796, AK162647	-	-	-	-	Soluble intracellular protein	76155
76160	paraspeckle protein 1	MGI:1913895	Pspc1	66645	BC026772, AK160722, AK169737	-	-	-	-	Soluble intracellular protein	76160
76162	Rabl3 protein	MGI:1914907	Rabl3	67657	BC050194, AK011280	-	-	-	-	Soluble intracellular protein	76162
76165	5730409F23Rik protein	MGI:1915013	Prpsap1		BC029621, AK082484	-	-	-	-	Soluble intracellular protein	76165
76176	nuclear transcription factor-Y gamma	MGI:107901	Nfyc	18046	BC020117, AK156353, BC053723	-	-	-	-	Soluble intracellular protein	76176
76177	zinc finger RNA binding protein	MGI:1341890	Zfr	22763	AF071059, BC006962, AK034963	-	-	-	-	Soluble intracellular protein	76177
76179	ATP synthase, H+ transporting, mitochondrial F1F0 complex, subunit e	MGI:106636	Atp5k	11958	BC028438, AK011342	-	-	-	-	Soluble intracellular protein	76179
76187	platelet-derived growth factor A receptor	MGI:97530	Pdgfra	18595	M84607, AK035501, AK145097	-	-	-	-	Type I membrane protein	76187
76194	Unknown (protein for MGC:66750)	MGI:1914173	2610016F04Rik	66923	BC055708, AK009120	-	-	-	-	Soluble intracellular protein	76194
76203	RIKEN cDNA 4930488L10	MGI:2442579	Frmd6	319710	BC053929, AK029709, AK054457	-	-	-	-	Soluble intracellular protein	76203
76204	Mrps30 protein	MGI:1926237	Mrps30	59054	BC029784, AK011476	-	-	-	-	Soluble intracellular protein	76204
76205	1810007M14Rik protein	MGI:1914617	1810007M14Rik	67367	BC027145, AK007365, AK011477	-	-	-	-	Soluble intracellular protein	76205
76215	eukaryotic translation initiation factor 2, subunit 2 (beta)	MGI:1914454	Eif2s2	67204	BC003848, AK012817	-	-	-	-	Soluble intracellular protein	76215
76223	general transcription factor II E, polypeptide 1 (alpha subunit)	MGI:1921447	Gtf2e1	74197	BC056966, AK080478	-	-	-	-	Soluble intracellular protein	76223
76238	Qtrt1 protein	MGI:1931441	Qtrt1	60507	BC044811, AB034632	-	-	-	-	Soluble intracellular protein	76238
76239	2610028H24Rik protein	MGI:1924214	2610028H24Rik	76964	BC051454, AK161552	-	-	-	-	Soluble intracellular protein	76239
76245	splicing factor 3b, subunit 2	MGI:1310004	Fmo5	14263	BC049118, U90535	-	VarTM	Variable MO	-	Soluble intracellular protein, Multi-span membrane protein	76245
76246	9030624J02Rik protein	MGI:1918767	9030624J02Rik	71517	BC054720, BC043674, AK018573, AK011615	-	VarTM	Variable MO	VarMO	Soluble intracellular protein, Type II membrane protein	76246
76256	2610034M16Rik protein	MGI:1916489	2610034M16Rik		BC033350, BC024774, AK011672, BC029007	-	-	-	-	Soluble intracellular protein	76256
76258	tumor-related protein	MGI:1913557	Isoc1	66307	AY035213, AK011674	-	VarTM	Variable MO	VarMO	Soluble intracellular protein, Type II membrane protein	76258
76267	RIKEN cDNA 2610036L13	MGI:1915099	Cdca5	67849	BC052904, BC029626	-	-	-	-	Soluble intracellular protein	76267
76274	RIKEN cDNA 6330407G04	MGI:1913922	Chmp7	105513	BC024115, BC033365	-	-	-	-	Soluble intracellular protein	76274
76296	insulin-like growth factor binding protein 2	MGI:96437	Igfbp2	16008	BC012724, AK011790	-	-	-	-	Soluble secreted protein	76296
76300	Bcl-2-associated transcription factor	MGI:1917580	Bclaf1	72567	BC034300, AK088741, AK161692	-	-	-	-	Soluble intracellular protein	76300
76302	RIKEN cDNA 1600012K10	MGI:1914259	Ttc23	67009	BC038179, AK005431, AK141754	-	-	-	-	Soluble intracellular protein	76302
76303	Shprh protein	MGI:1917581	Shprh	268281	BC055003, AK082160, AK145015	-	-	-	-	Soluble intracellular protein	76303
76308	RUFY2	MGI:1917682	Rufy2	70432	AF484555, AK045798	-	-	-	-	Soluble intracellular protein	76308
76311	mtprd	MGI:1276539	Ttc3	22129	AB008516, AK089974	-	VarTM	Variable MO	VarMO	Soluble intracellular protein, Type II membrane protein	76311
76325	heterogeneous nuclear ribonucleoprotein A3, isoform a	MGI:1917171	Hnrpa3	229279	BC038364, BC023828, BC062198	-	-	-	-	Soluble intracellular protein	76325
76340	Dnajc5 protein	MGI:892995	Dnajc5	13002	BC012268, AF032115	-	-	-	-	Type II membrane protein	76340
76341	FKBP-rapamycin-associated protein FRAP	MGI:1928394	Frap1	56717	AF152838, BC043920, AK172584	-	-	-	-	Soluble intracellular protein	76341
76346	2610318I15Rik protein	MGI:1270849	Rps6kb1	58988	BC038491, AK085687	-	-	-	-	Soluble intracellular protein	76346
76352	phosphotriesterase related	MGI:107372	Pter	19212	BC003793, AK075604, AK012076	-	-	-	-	Soluble intracellular protein	76352
76353	RIKEN cDNA 2610509H23	MGI:1915281	Rnf146	68031	BC050795, AK016748	-	-	-	-	Soluble intracellular protein	76353
76355	RNA binding protein TIAR	MGI:107913	Tial1	21843	U55861, BC010496	-	-	-	-	Soluble intracellular protein	76355
76360	lipin 2	MGI:1891341	Lpin2	64898	BC039698, AK136472, AK033662	-	-	-	-	Soluble intracellular protein	76360
76361	death inducer with SAP domain DIS	MGI:1914750	Ccar1	67500	AF465615, BC051052	-	-	-	-	Soluble intracellular protein	76361
76366	2610524B01Rik protein	MGI:1919445	Supt7l	72195	BC031447, AK047063	-	-	-	-	Soluble intracellular protein	76366
76368	homeobox protein	MGI:96186	Hoxb5	15413	M26283, AK012146	-	-	-	-	Soluble intracellular protein	76368
76370	1300006C19Rik protein	MGI:1915542	1300006C19Rik	68292	BC052433, BC013054	-	VarTM	Variable MO	-	Soluble intracellular protein, Multi-span membrane protein	76370
76374	formin binding protein 30	MGI:1860513	Fnbp4	55935	U40750, AK084018	-	-	-	-	Soluble intracellular protein	76374
76378	receptor-interacting serine-threonine kinase 3	MGI:2154952	Ripk3		BC029210, AK154505	-	-	-	-	Soluble intracellular protein	76378
76390	3222401M22Rik protein	MGI:1921263	3222401M22Rik		BC038341, AK014318, BC026871	-	-	-	-	Soluble intracellular protein	76390
76392	RIKEN 2700017I06	MGI:1919850	Frmd4a		BC058672, AK082365, AK171532	-	-	-	-	Soluble intracellular protein	76392
76399	Rab28 protein	MGI:1917285	Rab28		BC004580, AK012286, AK161391	-	-	-	-	Soluble intracellular protein	76399
76403	DEK oncogene (DNA binding)	MGI:1926209	Dek		BC055451, AK141790	-	-	-	-	Soluble intracellular protein	76403
76412	interleukin enhancer binding factor 2	MGI:1915031	Ilf2	67781	BC024718, AK031892	-	VarTM	Variable MO	-	Soluble intracellular protein, Type II membrane protein	76412
76418	unnamed protein product [Mus musculus]	MGI:1913604	Snw1		AX775979, BC049245, AK012384, AX775977	-	-	-	-	Soluble intracellular protein	76418
76419	centrosomal colon cancer autoantigen protein	MGI:1924066	Sdccag8	76816	AF250729, BC025138, AK136921, AK017691	-	-	-	-	Soluble intracellular protein	76419
76425	stress-induced protein SIP27	MGI:1926609	Trp53inp1	60599	AY034612, AY034611	-	-	-	-	Soluble intracellular protein	76425
76426	nuclear membrane binding protein NUCLING	MGI:1919815	Uaca	72565	BC042415, BC033470, AB030647	-	-	-	-	Soluble intracellular protein	76426
76427	collagen-like Alzheimer amyloid plaque component precursor type I	MGI:1924268	Col25a1	77018	AF315290, AK035562, BC053736	-	-	-	-	Type II membrane protein	76427
76447	2700088M22Rik protein	MGI:1914447	2700088M22Rik	67197	BC058368, AK170136	-	-	-	-	Soluble intracellular protein	76447
76449	2610042L04Rik protein	MGI:1914305	2610042L04Rik	67055	BC040090, AK049619, AK012594, BC060995	-	-	-	-	Soluble intracellular protein	76449
76456	RIKEN cDNA 2310033P09	MGI:1915112	2310033P09Rik	67862	BC002181, AK009601	-	-	-	-	Soluble intracellular protein	76456
76460	Unknown (protein for MGC:28614)	MGI:2154244	Plxnd1		BC019530, AK012678	-	-	-	-	Soluble intracellular protein	76460
76469	gene trap locus-13	MGI:1926227	Nup160	59015	AF104415, BC052450, AK164802	-	-	-	-	Soluble intracellular protein	76469
76473	RIKEN cDNA 2810012G03	MGI:1913556	2810012G03Rik	66306	BC057111, AK135712	-	-	-	-	Soluble intracellular protein	76473
76494	small nuclear ribonucleoprotein polypeptide G	MGI:1915261	Snrpg	68011	BC051470, AK017852	-	-	-	-	Soluble intracellular protein	76494
76516	RIKEN cDNA 2810036L13	MGI:1919942	Hnrpll	72692	BC012849, AK034860, AK160943, AK171091, BC006805	-	-	-	-	Soluble intracellular protein	76516
76522	Lck-interacting transmembrane adaptor protein LIME	MGI:1919949	Lime1	72699	AF115339, AK172632	-	VarTM	Variable MO	VarMO	Soluble intracellular protein, Type II membrane protein	76522
76524	Mrpl55 protein	MGI:1914462	Mrpl55	67212	BC028538, AK012885, AK012143	-	-	-	-	Soluble secreted protein	76524
76526	Vav2 gene product	MGI:102718	Vav2	22325	U37017, BC053060	-	-	-	-	Soluble intracellular protein	76526
76544	general transcription factor IIF polypeptide 1 (74kD subunit)	MGI:1923848	Gtf2f1	98053	BC031123, AK078048	-	-	-	-	Soluble intracellular protein	76544
76553	expressed sequence AI427833	MGI:1923620	Txndc11	106200	BC029643, AK029166, AK139620, BC019564, AK159484, AK170352	-	VarTM	Variable MO	VarMO	Soluble intracellular protein, Type II membrane protein	76553
76565	dihydroorotate dehydrogenase	MGI:1928378	Dhodh	56749	BC027829, AK030798, AK013102, AK149350	-	VarTM	Variable MO	-	Soluble intracellular protein, Type II membrane protein	76565
76575	C21orf70 homolog	MGI:1916334	1810008A18Rik	108707	BC034216, AK076516	-	-	-	-	Soluble intracellular protein	76575
76579	RIKEN cDNA 2810411G23	MGI:1913564	Tpd52l2	66314	BC006886, AK147885, AK013085, AK051268, AK161092	-	-	-	-	Soluble intracellular protein	76579
76599	PRP18 pre-mRNA processing factor 18 homolog	MGI:1914479	Prpf18	67229	BC004573, AK161550, AK036668	-	-	-	-	Soluble intracellular protein	76599
76604	Bcl2-associated X protein	MGI:99702	Bax	12028	BC018228, AY095934	-	-	-	-	Type II membrane protein	76604
76606	sirtuin 6 (silent mating type information regulation 2, homolog) 6	MGI:1354161	Sirt6	50721	BC052763, AK145929	-	-	-	-	Soluble intracellular protein	76606
76610	endonuclease VIII	MGI:1920024	Neil1	72774	AB079069, AK013322, BC043297, AK155405	-	-	-	-	Soluble intracellular protein	76610
76614	2810453L12Rik protein	MGI:1920026	Sass6	72776	BC050110, AK145076, AK013338	-	-	-	-	Soluble intracellular protein	76614
76620	amyloid precursor-like protein 2, isoform 751	MGI:88047	Aplp2	11804	U15571, AK013376, AK150478, BC052396, BC051999, M97216	VarSP	VarTM	Variable MO	VarMO	Soluble secreted protein, Type I membrane protein, Type II membrane protein	76620
76621	2810406C15Rik protein	MGI:1915548	2810406C15Rik	68298	BC029133, BC026982	-	-	-	-	Soluble intracellular protein	76621
76632	hypothetical protein	MGI:1914357	Ankrd12		AK013457, AK133715	-	-	-	-	Soluble intracellular protein	76632
76638	Similar to neuronal protein	MGI:1926784	Tagln3	56370	BC043027, AK012333	-	-	-	-	Soluble intracellular protein	76638
76643	carboxypeptidase H	MGI:101932	Cpe	12876	X61232, BC010197	-	-	-	-	Soluble secreted protein	76643
76655	target of myb1-like protein 2	MGI:2443306	Tom1l2	216810	AF467887, AK043095, AK166040, AK036788	-	-	-	-	Soluble intracellular protein	76655
76658	glutamate receptor channel subunit epsilon 2	MGI:95821	Grin2b	14812	D10651, AK002963, AK163195	-	VarTM	Variable MO	VarMO	Soluble secreted protein, Multi-span membrane protein	76658
76670	anillin	MGI:1920174	Anln	68743	BC032164, BC030489, AK046102	-	-	-	-	Soluble intracellular protein	76670
76679	glutamate receptor, ionotropic, AMPA1 (alpha 1)	MGI:95808	Gria1	14799	BC056397, AK049958	-	-	-	-	Multi-span membrane protein	76679
76685	ankyrin 3	MGI:88026	Ank3	11735	L40632, AK035681, BC021657, AK136830, AK090087, U89275, U89274, L40631, AF212924	-	-	-	-	Soluble intracellular protein	76685
76688	diacylglycerol kinase, gamma	MGI:105060	Dgkg	110197	BC015278, AK089261, AK083258	-	-	-	-	Soluble intracellular protein	76688
76696	hypothetical protein MGC27699	MGI:1917459	2310076O21Rik	70209	BC017618, AK035836, AK087636	-	VarTM	Variable MO	-	Soluble intracellular protein, Multi-span membrane protein	76696
76697	RIKEN cDNA D130059P03 gene	MGI:2444236	D130059P03Rik	320538	BC051458, AK051609, AK044162	-	-	-	-	Soluble intracellular protein	76697
76706	synapsin IIb	MGI:103020	Syn2		AF096867, AK029181	-	-	-	-	Soluble intracellular protein	76706
76710	Similar to serine/arginine repetitive matrix 2	MGI:1931023	no match	58212	BC051947, AB041661	-	-	-	-	Soluble intracellular protein	76710
76714	RNA polymerase 1-4	MGI:1096397	Rpo1-4		BC053744, AK045809, AK087773, AK077818	VarSP	-	Variable MO	VarMO	Soluble intracellular protein, Soluble secreted protein	76714
76717	nuclear receptor co-repressor	MGI:1349717	Ncor1	20185	U35312, AK035813, AK077420, L78294	-	-	-	-	Soluble intracellular protein	76717
76721	annexin III	MGI:1201378	Anxa3	11745	AJ001633, AK169423	-	-	-	-	Soluble intracellular protein	76721
76723	mediator subunit SUR2	MGI:1917458	Crsp3		AF507918, BC005508, AK028545	-	VarTM	Variable MO	VarMO	Soluble intracellular protein, Type II membrane protein	76723
76725	midnolin	MGI:1890222	Midn	59090	AB036882, AK154535, AK164324, AK164651	-	-	-	-	Soluble intracellular protein	76725
76727	Zinc finger protein 68	MGI:1344427	Zfp68	24135	BC018171, AK044831	-	-	-	-	Soluble intracellular protein	76727
76744	Sdbcag84 protein	MGI:1913616	Sdbcag84	66366	BC057130, BC043720	-	-	-	-	Multi-span membrane protein	76744
76747	Scnm1 protein	MGI:1341284	Scnm1		BC028867, AK013948	-	-	-	-	Soluble intracellular protein	76747
76749	bifunctional apoptosis regulator	MGI:1914368	Bfar	67118	BC027221, AK028592	-	VarTM	Variable TM number	VarMO	Multi-span membrane protein	76749
76750	crystallin, gamma F	MGI:88525	Cryge	12968	BC056453, M64543	-	-	-	-	Soluble intracellular protein	76750
76751	leucine rich protein mLRP130	MGI:1919666	Lrpprc	72416	AB027124, BC004681	-	VarTM	Variable MO	-	Soluble intracellular protein, Type II membrane protein	76751
76754	lysosome-associated protein, transmembane - 4alpha	MGI:108017	Laptm4a	17775	U34259, AK013963	-	VarTM	Variable TM number	-	Multi-span membrane protein	76754
76756	CDC like kinase 4	MGI:1098551	Clk4	12750	BC012675, AK013974	-	-	-	-	Soluble intracellular protein	76756
76760	Ahi-1 isoform I	MGI:87971	Ahi1		AY133241, BC055400	-	-	-	-	Soluble intracellular protein	76760
76761	RIKEN cDNA 3110005L17	MGI:1920336	Rps6ka5		BC035298, AK032316	-	-	-	-	Soluble intracellular protein	76761
76770	putative gap junction protein pannexin	MGI:1860055	Panx1		AF207817, AK089764	-	-	-	-	Multi-span membrane protein	76770
76773	sirtuin 2 (silent mating type information regulation 2, homolog) 2	MGI:1927664	Sirt2	64383	BC021439, AK144431, AK014042	-	-	-	-	Soluble intracellular protein	76773
76778	zinc finger protein 30	MGI:99178	Zfp30	22693	BC049120, AK014064	-	-	-	-	Soluble intracellular protein	76778
76789	RIKEN cDNA 3110032G18	MGI:1920371	3110032G18Rik	73121	BC053444, AK014112	-	-	-	-	Soluble intracellular protein	76789
76791	C2-H2 zinc finger protein	MGI:1344313	Zfhx1a	21417	U26259, AK014114, AK077901	-	VarTM	Variable MO	-	Soluble intracellular protein, Type II membrane protein	76791
76792	Eif3s9 protein	MGI:106478	Eif3s9		BC023767, AK014117, AK170938	-	-	-	-	Soluble intracellular protein	76792
76815	crossveinless-2	MGI:1920480	Bmper	73230	AF454954, AK014221	VarSP	-	Variable MO	-	Soluble intracellular protein, Soluble secreted protein	76815
76823	RIKEN cDNA 4930584N22	MGI:1915526	Toe1		BC023109, AK016889	-	-	-	-	Soluble intracellular protein	76823
76844	lysyl oxidase-related protein C	MGI:1914823	Loxl4	67573	AF338440, AK014331	-	-	-	-	Soluble secreted protein	76844
76856	2510026C23Rik protein	MGI:1914386	Kbtbd4	67136	BC025103, AK010998	-	-	-	-	Soluble intracellular protein	76856
76859	nephrocystin 3	MGI:1921275	Nphp3	74025	AY259499, AK014393, AK048877	-	-	-	-	Soluble intracellular protein	76859
76860	uncoupling protein 4	MGI:1921261	Slc25a27	74011	AB106930, AK021314	-	VarTM	Variable MO	-	Soluble intracellular protein, Type II membrane protein	76860
76861	Cpne4 protein	MGI:1921270	Cpne4		BC043087, AK014396, AK016705	-	-	-	-	Soluble intracellular protein	76861
76863	phosphatidylinositol-4-phosphate 5-kinase I-gamma	MGI:1298224	Pip5k1c		AB006916, BC019138	-	-	-	-	Soluble intracellular protein	76863
76878	mouse Son of sevenless 1	MGI:98354	Sos1	20662	Z11574, AK140310	-	-	-	-	Soluble intracellular protein	76878
76883	hypothetical HECT domain (Ubiquitin-protein ligase) containing protein	MGI:1918040	Edd1		AK014485, BC057458	-	-	-	-	Soluble intracellular protein	76883
76884	serine dehydratase	MGI:2182607	Sdsl	257635	AF328927, BC022601	-	-	-	-	Multi-span membrane protein	76884
76885	B-cell CLL/lymphoma 7A	MGI:1924295	Bcl7a	77045	BC038481, AK157720	-	-	-	-	Soluble intracellular protein	76885
76887	P73 alpha protein	MGI:1336991	Trp73	22062	Y19234, Y19235, AK139633, AK014503	-	-	-	-	Soluble intracellular protein	76887
76890	RIKEN cDNA 9330174J19	MGI:1924456	Atp13a4	224079	BC048410, AK029303, AK028776	-	VarTM	Variable TM number	VarMO	Multi-span membrane protein	76890
76897	4632407F12Rik protein	MGI:1921593	4632407F12Rik	74343	BC023831, AK169944, AK014553, AK079382	-	-	-	-	Soluble intracellular protein	76897
76904	phosphoprotein phosphatase	MGI:103293	Ptpn13	19249	Z32740, AK080313, D28529, BC057205	-	-	-	-	Soluble intracellular protein	76904
76921	high mobility group box 2-like 1	MGI:1918073	Hmgb2l1	70823	BC049800, AK014640, AK088758	-	-	-	-	Soluble intracellular protein	76921
76936	similar to human HP43.8KD protein	MGI:1922091	Usp38	74841	BC054404, AK139639	-	-	-	-	Soluble intracellular protein	76936
76939	transmembrane molecule with thrombospondin module	MGI:1929096	Thsd1	56229	AB039946, AK049636	-	-	-	-	Type I membrane protein	76939
76944	guanine nucleotide-binding protein, beta-3 subunit	MGI:95785	Gnb3	14695	BC018239, AK030354	-	-	-	-	Soluble intracellular protein	76944
76945	transcription factor UBF	MGI:98512	Ubtf	21429	X60831, AK158861, AK004961, AK158935	-	-	-	-	Soluble intracellular protein	76945
76947	Vg-1 related protein	MGI:88182	Bmp6	12161	X80992, AK041210, J04566	-	-	-	-	Soluble intracellular protein	76947
76948	E4F transcription factor 1	MGI:109530	E4f1	13560	AK033285, AK144176	-	-	-	-	Soluble intracellular protein	76948
76965	testis-specific protein 57	MGI:1915551	3110002L15Rik	74360	AY251192, AK028458, AK028408, AK016484, AK014982, AK167523, AK019414, BC050785	-	-	-	-	Soluble intracellular protein	76965
76971	4921517J23Rik protein	MGI:1918127	Micalcl	70877	BC031386, AK014911	-	-	-	-	Soluble intracellular protein	76971
76977	4921521F21Rik protein	MGI:1918111	4921521F21Rik	70861	BC051128, AK014937	-	-	-	-	Soluble intracellular protein	76977
76981	Gnpda2 protein	MGI:1915230	Gnpda2		BC004084, AK016785	-	-	-	-	Soluble intracellular protein	76981
76989	suppressor of cytokine signalling 4	MGI:1914546	Socs4	67296	AY046322, AK014115	-	VarTM	Variable MO	-	Soluble intracellular protein, Type II membrane protein	76989
77006	RIKEN cDNA C030022K24	MGI:1924712	C030022K24Rik	77462	BC019151, AK039773, AK015791	-	VarTM	Variable MO	-	Type II membrane protein, Multi-span membrane protein	77006
77008	hypothetical protein D11Ertd714e	MGI:1289293	Zfp535	52712	BC043075, AK015125	-	-	-	-	Soluble intracellular protein	77008
77019	DNA-binding protein	MGI:88393	Chd1	12648	L10410, AK049686, AK015218, AK142471	-	-	-	-	Soluble intracellular protein	77019
77037	cytoplasmic polyadenylation element binding protein 4	MGI:1914829	Cpeb4		AY313775, AK015401	-	-	-	-	Soluble intracellular protein	77037
77043	RIKEN cDNA 4930451A13	MGI:1914831	4930451A13Rik	67581	BC031706, AK171591	-	VarTM	Variable MO	-	Soluble intracellular protein, Type II membrane protein	77043
77055	RNase10	MGI:1922269	Rnase10		AY226990, AK015573	VarSP	VarTM	Variable MO	VarMO	Soluble secreted protein, Type II membrane protein	77055
77069	Unknown (protein for MGC:58693)	MGI:1922337	4930505A04Rik	75087	BC049719, AK015698	-	-	-	-	Soluble intracellular protein	77069
77087	RIKEN cDNA 4930521E07	MGI:1914840	4930521E07Rik	67590	BC027335, AK015861, AK030156	-	-	-	-	Soluble secreted protein	77087
77091	repressor of GATA	MGI:1891838	Zbtb32	58206	AF241232, AK015881	-	-	-	-	Soluble intracellular protein	77091
77098	peroxiredoxin 4	MGI:1859815	Prdx4	53381	BC019578, AK029349	-	-	-	-	Soluble secreted protein	77098
77107	SUMO-1/Smt3-specific isopeptidase 2	MGI:1923076	Senp2	75826	BC031652, AF368904, AY188288	-	-	-	-	Soluble intracellular protein	77107
77112	proline rich protein	MGI:1922460	Prr3	75210	AJ504719, BC016636	-	-	-	-	Soluble intracellular protein	77112
77126	Tnks protein	MGI:1341087	Tnks		BC057370, AK048860	-	-	-	-	Soluble intracellular protein	77126
77129	4930562C03Rik protein	MGI:1914917	4930562C03Rik		BC050863, AK020197, AK133489, AK160783, AK032374, AK081459	-	-	-	-	Soluble intracellular protein	77129
77132	Dixdc1 protein	MGI:2679721	Dixdc1	330938	BC048182, BC024834, AK142668	-	-	-	-	Soluble intracellular protein	77132
77140	Tcam1 protein	MGI:1923120	Tcam1		BC050746, AK016263	-	VarTM	Variable MO	-	Soluble secreted protein, Type I membrane protein	77140
77147	Unknown (protein for MGC:63264)	MGI:1923144	Adal	75894	BC050879, AK049697, AK039677, AK048809	-	-	-	-	Soluble intracellular protein	77147
77155	tsec-2	MGI:1931131	Tex21		AB000682, AK016448, AK016434	-	-	-	-	Soluble intracellular protein	77155
77156	RIKEN cDNA 4931406I20	MGI:1913993	4931406I20Rik		BC056359, BC034875, AK016436, AK172415, AK041785	-	-	-	-	Soluble intracellular protein	77156
77158	myotubularin	MGI:1099452	Mtm1	17772	AF073996, AK171475, AK031794, AK033320, AK149997, AK166452	-	-	-	-	Soluble intracellular protein	77158
77171	p150 target of rapamycin (TOR)-scaffold protein containing WD-repeats	MGI:1921620	4932417H02Rik	74370	AB082952, AK034306, AK040288	-	VarTM	Variable MO	-	Soluble intracellular protein, Type II membrane protein	77171
77173	zinc finger protein	MGI:1330262	Zfp259	22687	U41287, AK044472	-	-	-	-	Soluble intracellular protein	77173
77179	hypothetical protein	MGI:1929706	Ranbp17	66011	AJ271458, AK163271	VarSP	VarTM	Variable MO	VarMO	Soluble intracellular protein, Type I membrane protein	77179
77187	RIKEN cDNA 4933414E04	MGI:1921705	Nsun6		BC053751, AK042750	-	-	-	-	Soluble intracellular protein	77187
77189	RIKEN cDNA 4933403M22	MGI:1921321	4933403M22Rik	74071	BC053420, AK052206	-	-	-	-	Soluble intracellular protein	77189
77190	cell division cycle 37 homolog (S. cerevisiae)-like	MGI:1914322	Cdc37l1	67072	BC031761, AK048044, 4931410M17, AK044291	-	-	-	-	Soluble intracellular protein	77190
77195	RIKEN cDNA 1200011I18	MGI:1914717	1200011I18Rik	67467	BC029731, AK016681	-	-	-	-	Soluble intracellular protein	77195
77200	ring finger protein 134	MGI:1918291	Pcgf6	71041	BC016195, AK132448	-	-	-	-	Soluble intracellular protein	77200
77209	Unknown (protein for MGC:58667)	MGI:1921094	Ankrd45	73844	BC049713, AK016757	-	-	-	-	Soluble intracellular protein	77209
77234	major 80,000 Mr fibrous sheath component	MGI:102794	Akap4	11643	U10341, AK016930, U07423	-	-	-	-	Soluble intracellular protein	77234
77236	Similar to hypothetical protein B930030J24	MGI:1918325	4933426K21Rik		BC052078, AK039398, AK016936	-	-	-	-	Soluble intracellular protein	77236
77240	islet cell autoantigen 1	MGI:96391	Ica1	15893	BC002030, U26461, AK016989, AK005965	-	-	-	-	Soluble intracellular protein	77240
77253	4933434G05Rik protein	MGI:1918526	4933434G05Rik	71276	BC056480, AK017054	-	-	-	-	Soluble intracellular protein	77253
77262	solute carrier family 38, member 2	MGI:1915010	Slc38a2	67760	BC048178, AK030917	-	VarTM	Variable MO	VarMO	Soluble intracellular protein, Multi-span membrane protein	77262
77271	Zfp191 protein	MGI:1929704	Zfp191	59057	BC054832, AF149093	-	-	-	-	Soluble intracellular protein	77271
77272	FYVE finger-containing phosphoinositide kinase	MGI:1335106	Pip5k3	18711	AF102777, AK165350, AK139116	-	-	-	-	Soluble intracellular protein	77272
77275	Supt6h	MGI:107726	Supt6h	20926	U40375, AK158846	-	-	-	-	Soluble intracellular protein	77275
77276	interleukin 6 signal transducer	MGI:96560	Il6st		BC058679, AK170020	-	VarTM	Variable MO	VarMO	Soluble intracellular protein, Type II membrane protein	77276
77279	RIKEN cDNA 5133401N09	MGI:1922981	5133401N09Rik	75731	BC026742, AK032811	-	-	-	-	Soluble intracellular protein	77279
77285	trem-like transcript protein	MGI:1918576	Treml1		AY078502, AK017256, AK079428	-	-	-	-	Type I membrane protein	77285
77292	Nrf3	MGI:1339958	Nfe2l3	18025	AB013852, AK017278, AK020550	-	-	-	-	Type II membrane protein	77292
77296	serine/threonine kinase 39, STE20/SPS1 homolog	MGI:1858416	Stk39	53416	BC051964, AK163194, AK132016	-	-	-	-	Soluble intracellular protein	77296
77303	PG-M/versican	MGI:102889	Cspg2		D16263, AK034871, D32040	-	-	-	-	Soluble secreted protein	77303
77307	Lrrc15 protein	MGI:1921738	Lrrc15		BC050245, AK017350	-	VarTM	Variable MO	-	Soluble secreted protein, Type I membrane protein	77307
77318	growth arrest specific gene [Mus musculus]	MGI:1202388	Gas7	14457	U19860, AK154463, AF133184, AK076926	-	-	-	-	Soluble intracellular protein	77318
77322	microcephalin	MGI:2443308	Mcph1	244329	BC056924, AK148021, AK147997, AK042026	-	-	-	-	Soluble intracellular protein	77322
77324	GalNAc 4-sulfotransferase 2	MGI:1918617	Chst9		AB106879, AK017407	-	VarTM	Variable MO	-	Soluble intracellular protein, Type II membrane protein	77324
77335	invasion inducing protein	MGI:103306	Tiam1	21844	U05245, AK147392, AK136856	-	-	-	-	Soluble intracellular protein	77335
77341	Menkes disease gene product	MGI:99400	Atp7a	11977	U71091, U03434	-	-	-	-	Multi-span membrane protein	77341
77342	4930431B11Rik protein	MGI:1923032	4930431B11Rik		BC049101, AK017509, AK015260	-	-	-	-	Soluble intracellular protein	77342
77347	Unknown (protein for MGC:31065)	MGI:1917752	5730409E15Rik		BC030842, AK017530	-	-	-	-	Soluble intracellular protein	77347
77348	hect domain and RLD 3	MGI:1921248	Herc3	73998	BC042574, AK017531	-	-	-	-	Soluble intracellular protein	77348
77353	MAD homolog 1	MGI:109452	Smad1		BC058693, AK034045, AK087692, AK158509, AK084505	-	-	-	-	Soluble intracellular protein	77353
77370	KRAP	MGI:1917849	Ssfa2	70599	AB120565, BC018526, AK037213, AK169543	-	-	-	-	Soluble intracellular protein	77370
77371	modulator of estrogen induced transcription	MGI:1913910	Sltm	66660	AF462146, BC019992, AK134756	VarSP	-	Variable MO	VarMO	Soluble intracellular protein, Soluble secreted protein	77371
77372	2310034L04Rik protein	MGI:1915114	Yipf4	67864	BC003936, AK083301	-	-	-	-	Multi-span membrane protein	77372
77374	splicing factor 4	MGI:1917866	Sf4	70616	AF521129, AK164195	-	-	-	-	Soluble intracellular protein	77374
77384	D10Bur2e protein	MGI:1890394	Ankrd24	70615	BC048236, BC017633, AK017778, AK019475	-	-	-	-	Soluble intracellular protein	77384
77400	transcription factor MEL1	MGI:1917923	Prdm16	70673	AB078338, BC059838, AK083829	-	-	-	-	Soluble intracellular protein	77400
77404	fibulin-2	MGI:95488	Fbln2	14115	X75285, AK159361	-	-	-	-	Soluble secreted protein	77404
77412	bile acid CoA: amino acid N-acyltransferase	MGI:106642	Baat		U95215, AK017923	-	-	-	-	Soluble intracellular protein	77412
77418	RAD50	MGI:109292	Rad50	19360	U66887, BC002033, AK144155, AK132949	-	-	-	-	Soluble intracellular protein	77418
77419	RIKEN cDNA 5830457J20	MGI:1915024	Loh12cr1	67774	BC023059, AK018019	-	-	-	-	Soluble intracellular protein	77419
77421	E6-AP ubiquitin protein ligase	MGI:105098	Ube3a	78829	U96636, U82122, AF315352, AK029133	-	-	-	-	Soluble intracellular protein	77421
77425	apoptotic protease activating factor 1	MGI:1306796	Apaf1	11783	AF064071, BC045144	-	-	-	-	Soluble intracellular protein	77425
77432	mAWMS3 [Mus musculus]	MGI:1917967	6330406I15Rik	70717	AB055406, AK163617, AK160904, AK138849	-	VarTM	Variable MO	-	Soluble intracellular protein, Type II membrane protein	77432
77435	protein tyrosine phosphatase-like protein PTPLB	MGI:1918007	Ptplb	70757	AF169286, AK148143	-	-	-	-	Multi-span membrane protein	77435
77443	Dynamin-related Protein 1	MGI:1921256	Dnm1l	74006	AB079133, BC040777, BC027538, 4732472O13	-	-	-	-	Soluble intracellular protein	77443
77451	ATP-binding cassette transporter sub-family A member 6	MGI:1923434	Abca6	76184	AF498361, AK040652, AK018242	-	VarTM	Variable TM number	VarMO	Multi-span membrane protein	77451
77463	processing of precursors 1 homolog, isoform 1	MGI:1914974	Pop1	67724	BC034742, AK016547	-	-	-	-	Soluble intracellular protein	77463
77478	synaptotagmin 11	MGI:1859547	Syt11		BC054526, AK164368, AB026808, BC025207	-	VarTM	Variable MO	-	Soluble intracellular protein, Type II membrane protein	77478
77479	interleukin 10 receptor 2 precursor	MGI:109380	Il10rb	16155	AF440787, U53696, AK160991	-	VarTM	Variable MO	-	Type II membrane protein, Multi-span membrane protein	77479
77481	BCL-6 corepressor isoform a	MGI:1918708	Bcor	71458	AY161170, AY161171, BC058656, AY161173	-	-	-	-	Soluble intracellular protein	77481
77485	proton-dependent high affinity oligopeptide transporter PepT2	MGI:1890457	Slc15a2	57738	AF111811, BC018335, BC051199	-	VarTM	Variable TM number	VarMO	Multi-span membrane protein	77485
77500	RIKEN cDNA 9030408N13	MGI:1914065	9030408N13Rik	66815	BC049571, AK152326	-	-	-	-	Multi-span membrane protein	77500
77506	myosin IIIA	MGI:2183924	Myo3a	214682	AY101368, AK018511	-	-	-	-	Soluble intracellular protein	77506
77514	solute carrier family 35, member A4	MGI:1915093	Slc35a4	67843	BC006050, AK145812	-	-	-	-	Multi-span membrane protein	77514
77523	very large inducible GTPase-1	MGI:1921808	Gvin1	74558	AY167972, AK046674	-	-	-	-	Soluble intracellular protein	77523
77525	endoglin	MGI:95392	Eng	13805	X77952, AK151302	-	-	-	-	Type I membrane protein	77525
77528	RIKEN cDNA 5730466H23	MGI:1915395	5730466H23Rik	68145	BC028916, AK034138, AK018594	-	-	-	-	Soluble intracellular protein	77528
77531	9130012D09Rik protein	MGI:1918851	Ceacam20	71601	BC049361, AK033581	-	-	-	-	Type I membrane protein	77531
77536	9130023P14Rik protein	MGI:106621	Myo1e	71602	BC051391, AK029145	-	-	-	-	Soluble intracellular protein	77536
77541	conserved helix-loop-helix ubiquitous kinase	MGI:99484	Chuk	12675	U12473, BC018243, AK164236	-	-	-	-	Soluble intracellular protein	77541
77545	low density lipoprotein receptor	MGI:96765	Ldlr	16835	Z19521, BC053041, AK166466, AK170264	-	-	-	-	Type I membrane protein	77545
77546	DNA segment, Chr X, Brigham & Women's Genetics 1396 expressed	MGI:106244	Tspyl2	52808	BC054393, BC030334	-	-	-	-	Soluble intracellular protein	77546
77548	RAD23b homolog	MGI:105128	Rad23b	19359	BC027747, AK142280	-	-	-	-	Soluble intracellular protein	77548
77554	RIKEN cDNA 0610009O03	MGI:1915544	0610009O03Rik	68294	BC023012, AK003763	VarSP	VarTM	Variable TM number	-	Multi-span membrane protein	77554
77558	guanine nucleotide-binding protein, beta-5 subunit	MGI:101848	Gnb5	14697	BC016135, AK050564, AK162103	-	-	-	-	Soluble intracellular protein	77558
77560	RIKEN cDNA 1300014I06	MGI:1914145	1300014I06Rik	66895	BC037079, AK005003	-	-	-	-	Soluble intracellular protein	77560
77587	Mcf2l protein	MGI:103263	Mcf2l		BC058622, AK082849, AK147252, S76838	-	-	-	-	Soluble intracellular protein	77587
77589	zinc finger protein 72	MGI:107768	Zfp87	170763	BC031988, AK019056	-	-	-	-	Soluble intracellular protein	77589
77599	arachidonate 12-lipoxygenase	MGI:1274782	Alox12b	11686	Y14334, AK019091	-	-	-	-	Soluble intracellular protein	77599
77616	AI646725 protein	MGI:2141460	no match		BC025492, AK134630, AK159637	-	-	-	-	Soluble intracellular protein	77616
77628	stromelysin-1 PDGF-responsive element binding protein	MGI:108399	Tcf20	21411	AY007594, U20282	-	-	-	-	Soluble intracellular protein	77628
77630	thymidylate kinase	MGI:108396	Dtymk	21915	S82853, BC030178, AK011955	-	-	-	-	Soluble intracellular protein	77630
77634	cytochrome c oxidase, subunit VI a, polypeptide 1	MGI:103099	Cox6a1	12861	BC003807, U08440	-	-	-	-	Type II membrane protein	77634
77644	1110007F12Rik protein	MGI:1925662	3110062M04Rik	78412	BC029235, AK042380	-	-	-	-	Soluble intracellular protein	77644
77647	FKBP65 binding protein	MGI:104769	Fkbp10	14230	L07063, AK144185	-	-	-	-	Soluble secreted protein	77647
77652	SIL	MGI:107477	Stil	20460	U36778, AK019471	-	-	-	-	Soluble intracellular protein	77652
77676	4930500E24Rik protein	MGI:1926176	Gas2l1	78926	BC031785, AK019661, AF508323	-	-	-	-	Soluble intracellular protein	77676
77699	Gem-interacting protein	MGI:1926066	Gmip		BC057037, BC060628, AK137177	-	-	-	-	Soluble intracellular protein	77699
77701	4-1BB protein precursor	MGI:1101059	Tnfrsf9	21942	J04492, BC028507	-	VarTM	Variable MO	VarMO	Soluble secreted protein, Type I membrane protein	77701
77704	glucosaminyl (N-acetyl) transferase 2, isoform C	MGI:1100870	Gcnt2	14538	BC054845, AK077598, AK080061, AK019924, U68182	-	VarTM	-	-	Type II membrane protein	77704
77736	nucleotide-binding protein long form	MGI:1347073	Nubp1	26425	AF114170, AK020876	-	-	-	-	Soluble intracellular protein	77736
77744	RIKEN cDNA 4930429A22	MGI:2442555	4930429A22Rik	208718	BC036177, AK031180, AK029652	-	-	-	-	Soluble intracellular protein	77744
77747	Klhl2 protein	MGI:1924363	Klhl2	77113	BC031144, AK167903, AK032116	-	-	-	-	Multi-span membrane protein	77747
77751	Similar to hypothetical protein FLJ20184	MGI:1924919	9130221D24Rik	77669	BC049886, AK020284	-	-	-	-	Soluble intracellular protein	77751
77771	dachshund-like protein DACH2	MGI:1890446	Dach2	93837	AF257217, BC059233, AK033050	-	-	-	-	Soluble intracellular protein	77771
77788	chromodomain helicase DNA binding protein 4	MGI:1344380	Chd4		BC058578, BC005710, AK148402	-	-	-	-	Soluble intracellular protein	77788
77796	Sod1 protein	MGI:98351	Sod1	20655	BC048874, AK086878	-	VarTM	Variable MO	VarMO	Soluble intracellular protein, Type II membrane protein	77796
77801	MAPK cascade scaffold protein	MGI:1915086	1500041N16Rik	67836	AY365434, BC019369, BC005587	-	-	-	-	Soluble intracellular protein	77801
77802	polymerase (DNA directed), alpha 2	MGI:99690	Pola2	18969	BC021424, BC023688, BC006945, AK087989, AK163733	-	-	-	-	Soluble intracellular protein	77802
77807	RIKEN cDNA 5830482F20 gene	MGI:2444024	5830482F20Rik	320435	BC046530, AK082828, BC044878	-	-	-	-	Soluble intracellular protein	77807
77821	SH2-domain adaptor protein	MGI:1925182	Sh2d4b		AX776199, AK020787, AK050671	-	-	-	-	Soluble intracellular protein	77821
77831	RIKEN cDNA A930011F22	MGI:1925059	Lrrc42	77809	BC031894, AK169814, AK143870	-	-	-	-	Soluble intracellular protein	77831
77832	Similar to RIKEN cDNA 9030221A05 gene	MGI:1261849	D5Ertd579e		BC051182, AK083736	-	-	-	-	Soluble intracellular protein	77832
77847	H326	MGI:91860	Wdr42a	98193	BC023804, BC023704	-	-	-	-	Soluble intracellular protein	77847
77852	archvillin	MGI:2147319	Svil	225115	AF317422, AK041925, AF317423	-	-	-	-	Soluble intracellular protein	77852
77854	integrin associated protein	MGI:96617	Cd47	16423	Z25524, AK151922	-	-	-	-	Multi-span membrane protein	77854
77859	5730419I09Rik protein	MGI:1921991	5730419I09Rik	74741	BC053913, BC027763	-	-	-	-	Soluble intracellular protein	77859
77864	NrCAM protein	MGI:2442157	C130076O07Rik	319504	AJ543321, AK048567, AK045259, BC055053	-	VarTM	Variable MO	-	Type II membrane protein, Multi-span membrane protein	77864
77865	unknown	MGI:1915371	C030018L16Rik	68121	AF242319, AK133048	-	-	-	-	Soluble intracellular protein	77865
77873	C230069K22Rik protein	MGI:2141635	Ccdc37	243538	BC047211, AK048790	-	-	-	-	Soluble intracellular protein	77873
77882	Fer	MGI:105917	Fert2	14158	U76762, BC058100, AF286537, M32054, AK082799, AK157828	-	-	-	-	Soluble intracellular protein	77882
77891	telomeric repeat binding factor 1	MGI:109634	Terf1	21749	BC034866, AK132022, AK021235, AB109563	-	-	-	-	Soluble intracellular protein	77891
77892	choroideremia protein	MGI:892979	Chm	12662	AF218084, AK141830, AK035956	-	-	-	-	Soluble intracellular protein	77892
77900	RIKEN cDNA 3000004N20	MGI:1919647	Rbm12b	72397	BC050844, AK030861	-	-	-	-	Soluble intracellular protein	77900
77904	Spnr protein	MGI:104626	Strbp	20744	BC014710, X84692, AK078956	-	-	-	-	Soluble intracellular protein	77904
77913	amyloid beta (A4) precursor protein-binding, family B, member 1 interacting protein	MGI:1861354	Apbb1ip	54519	BC023110, AK162323	-	-	-	-	Soluble intracellular protein	77913
77917	putative zinc finger protein FLIZ1	MGI:1930128	Zc3h8	57432	AF061961, AK132679	-	-	-	-	Soluble intracellular protein	77917
77918	Rrh protein	MGI:1097709	Rrh	20132	BC046288, AK044717, AK021379	-	VarTM	Variable TM number	VarMO	Multi-span membrane protein	77918
77928	RIKEN cDNA 5730414C17	MGI:1913881	Hiatl1	66631	BC033469, BC018395	-	VarTM	Variable TM number	-	Multi-span membrane protein	77928
77943	aldo-keto reductase family 1, member B3 (aldose reductase)	MGI:1353494	Akr1b3	11677	BC021655, AK145392	-	-	-	-	Soluble intracellular protein	77943
77956	4732495E13Rik protein	MGI:2445179	4732495E13Rik	223693	BC046959, AK048138	-	VarTM	Variable TM number	-	Multi-span membrane protein	77956
77961	Pitpnb protein	MGI:1927542	Pitpnb		BC034676, AK028235	-	-	-	-	Soluble intracellular protein	77961
77971	extracellular sulfatase SULF-1	MGI:2138563	Sulf1	240725	AY101178, AK045002	-	-	-	-	Soluble secreted protein	77971
77985	Dhx29 protein	MGI:2145374	Dhx29		BC057112, AK087450, AK162443	-	VarTM	Variable MO	-	Soluble intracellular protein, Type II membrane protein	77985
77992	Ap1g1 protein	MGI:101919	Ap1g1	11765	BC052703, AK145821, X54424	-	-	-	-	Soluble intracellular protein	77992
77993	J kappa recombination signal sequence binding protein	MGI:96522	Rbpsuh	19664	S63463, BC051387	-	-	-	-	Soluble intracellular protein	77993
77999	guanine nucleotide binding protein, alpha transducing 2	MGI:95779	Gnat2	14686	BC016272, AK028395	-	VarTM	Variable MO	-	Soluble intracellular protein, Type II membrane protein	77999
78003	N-ethylmaleimide sensitive fusion protein	MGI:104560	Nsf		BC006627, AK141986	-	-	-	-	Soluble intracellular protein	78003
78011	ATP-binding cassette transporter sub-family A member 9	MGI:2386796	Abca9	217262	AF491299, AK028451	-	VarTM	Variable TM number	VarMO	Multi-span membrane protein	78011
78018	tight junction protein ZO-2	MGI:1341872	Tjp2	21873	AF113005, AK028494	-	-	-	-	Soluble intracellular protein	78018
78024	transcription repressor p66	MGI:2443225	Gatad2b	229542	AF411837, AK041594	-	-	-	-	Soluble intracellular protein	78024
78025	salt inducible kinase 2	MGI:2445031	Snf1lk2	235344	AB067780, AK041032, AK028526	-	VarTM	Variable MO	VarMO	Soluble intracellular protein, Type II membrane protein	78025
78030	sodium/calcium exchanger protein	MGI:2180781	Slc24a6	170756	AF261233, BC043689, AK157173	-	VarTM	Variable TM number	VarMO	Multi-span membrane protein	78030
78034	hypothetical protein MGC38211	MGI:2145261	Aof1	218214	BC023917, AK028553, AK078920	-	-	-	-	Soluble intracellular protein	78034
78042	lysophospholipase 3	MGI:2178076	Lypla3	192654	BC019373, AK028614	-	-	-	-	Soluble secreted protein	78042
78048	alpha glucosidase II, alpha subunit	MGI:1097667	Ganab		U92793, AK081915, AK166150	-	-	-	-	Soluble secreted protein	78048
78058	ubiquitination factor E4A	MGI:2154580	Ube4a	140630	BC006649, BC025043	-	-	-	-	Soluble intracellular protein	78058
78076	putative Rho GTPase activating protein gene 8	MGI:1924714	Arhgap8		AF482997, BC024991, AK046057	-	-	-	-	Soluble intracellular protein	78076
78078	serine/threonine kinase 4	MGI:1929004	Stk4	58231	BC054521, AK030098	-	-	-	-	Soluble intracellular protein	78078
78079	AN2/NG2 proteoglycan	MGI:2153093	Cspg4	121021	AF352400, AK028844	VarSP	-	Variable MO	-	Type I membrane protein, Type II membrane protein	78079
78081	RIKEN cDNA 6720460I06	MGI:1924992	Fbxo42		BC058667, AK165284	-	-	-	-	Soluble intracellular protein	78081
78088	cleavage stimulation factor, 3' pre-RNA, subunit 3	MGI:1351825	Cstf3	228410	BC003241, AK028899	-	-	-	-	Soluble intracellular protein	78088
78098	Tsap6	MGI:1915678	Steap3	68428	AY214462, AY029586, AK078769	-	VarTM	Variable TM number	-	Multi-span membrane protein	78098
78103	sox-4 [Mus musculus]	MGI:98366	Sox4		X70298, AK028989	-	-	-	-	Soluble intracellular protein	78103
78135	Gja1 protein	MGI:95713	Gja1	14609	BC055375, AK145692	-	-	-	-	Multi-span membrane protein	78135
78136	transforming growth factor-beta2 precurser	MGI:98726	Tgfb2	21808	X57413, BC011055, AK141552	VarSP	-	Variable MO	VarMO	Soluble intracellular protein, Soluble secreted protein	78136
78145	RIKEN cDNA 5430413K10	MGI:1918675	5430413K10Rik	71425	BC047134, AK029377	-	-	-	-	Soluble intracellular protein	78145
78147	BAD protein	MGI:1096330	Bad	12015	L37296, AK131666	-	-	-	-	Soluble intracellular protein	78147
78151	collagen alpha1 type VI-precursor	MGI:88459	Col6a1	12833	X66405, AK052924	-	-	-	-	Soluble secreted protein	78151
78159	4933433P14Rik protein	MGI:1914037	4933433P14Rik	66787	BC031494, AK029484	-	-	-	-	Soluble intracellular protein	78159
78160	nucleolar autoantigen 36	MGI:1353574	Zfp330	30932	BC008086, BC030675	-	-	-	-	Soluble intracellular protein	78160
78171	RIKEN cDNA 5830417C01	MGI:1926075	5830417C01Rik	78825	BC046816, AK029574	-	-	-	-	Soluble intracellular protein	78171
78175	ectonucleotide pyrophosphatase/phosphodiesterase 1 allotype b	MGI:97370	Enpp1	18605	AF339910, J02700, AK164619	-	-	-	-	Type II membrane protein	78175
78182	RIKEN cDNA 9130023F12 gene	MGI:1923012	9130023F12Rik	216549	BC052036, AK138793	-	-	-	-	Soluble intracellular protein	78182
78186	vinexin alpha	MGI:700013	Sorbs3	20410	AF064806, AK029703, BC030933	-	-	-	-	Soluble intracellular protein	78186
78192	neural tissue-specific F-actin binding protein	MGI:2442401	Ppp1r9a	243725	AB091828, BC053748, BC048729, AK135170	-	VarTM	Variable MO	-	Soluble intracellular protein, Type II membrane protein	78192
78205	HECT type E3 ubiquitin ligase	MGI:2444115	Hecw1		AB083710, AK033922, AK051569, AK047678	-	-	-	-	Soluble intracellular protein	78205
78208	similar to KIAA1336 protein	MGI:1921932	Wdr35	74682	BC056925, AK029896, AK031061, AK053724	-	-	-	-	Soluble intracellular protein	78208
78221	topoisomerase III	MGI:1197527	Top3a	21975	AB006074, AK037640, AK170291, AK164443	-	-	-	-	Soluble intracellular protein	78221
78242	apolipoprotein E receptor 2	MGI:1340044	Lrp8	16975	D85463, AK038580, AJ312058	VarSP	-	Variable MO	-	Type I membrane protein, Type II membrane protein	78242
78249	Ca++-dependent calmodulin binding kinase IV	MGI:88258	Camk4	12326	X58995, M64266	-	VarTM	Variable MO	VarMO	Soluble intracellular protein, Type II membrane protein	78249
78252	nucleolar protein GU2	MGI:2182303	Ddx50	94213	AF334104, AK041281	-	-	-	-	Soluble intracellular protein	78252
78255	Tnrc4 protein	MGI:1926034	Tnrc4	78784	BC057553, AY165052	-	-	-	-	Soluble intracellular protein	78255
78259	U2af1-rs2	MGI:103287	U2af1-rs2	22184	D45205, AK030296	-	-	-	-	Soluble intracellular protein	78259
78268	expressed sequence AI314180	MGI:2140220	AI314180	230249	BC058684, AK038775, AK041579, BC025035	-	VarTM	Variable MO	-	Soluble intracellular protein, Multi-span membrane protein	78268
78274	inhibin binding protein/p120 long isoform	MGI:2147913	Igsf1	209268	AY227771, AY227774, AY227773, AY227772, AK076427	VarSP	VarTM	Variable MO	VarMO	Soluble secreted protein, Type I membrane protein, Type II membrane protein, Multi-span membrane protein	78274
78275	protein tyrosine phosphatase	MGI:1344406	Ptpn21	24000	D37801, AK030456, D83072	-	-	-	-	Soluble intracellular protein	78275
78276	G protein-coupled receptor 73-like 1	MGI:2181363	Gpr73l1	246313	BC043116, AK030458	VarSP	VarTM	Variable TM number	VarMO	Multi-span membrane protein	78276
78284	mitochondrial tumor suppressor gene 1	MGI:2142572	Mtus1	102103	BC042206, AK043214, AF493235, BC043321, AK031693	-	VarTM	Variable MO	VarMO	Soluble intracellular protein, Type II membrane protein	78284
78288	hypothetical EGF/Laminin structure containing protein	MGI:2441697	Gpr158		AK086256, AK030530	-	VarTM	Variable MO	-	Type I membrane protein, Multi-span membrane protein	78288
78290	RIKEN cDNA 5330431N24	MGI:2141505	Parp11	101187	BC040269, AK151393, AK133697	-	-	-	-	Soluble intracellular protein	78290
78307	peroxisomal N1-acetyl-spermine/spermidine oxidase	MGI:1916983	Paox	212503	AF226656, AK159137, BC033913	VarSP	-	Variable MO	VarMO	Soluble intracellular protein, Soluble secreted protein	78307
78308	Fras1 protein	MGI:2385368	Fras1	231470	AJ489280, AK051850	-	-	-	-	Type II membrane protein	78308
78316	osteoblast specific factor 2 precursor	MGI:1926321	Postn		D13664, AK030756, AK154049	-	-	-	-	Soluble secreted protein	78316
78321	RIKEN cDNA 2610016K11	MGI:1922862	Gns	75612	BC055328, BC059047	VarSP	-	Variable MO	-	Soluble intracellular protein, Soluble secreted protein	78321
78331	Cd6 protein	MGI:103566	Cd6	12511	BC014294, U12434, U37544, AK088050, AK141213	-	-	-	-	Type II membrane protein	78331
78343	Unknown (protein for MGC:65666)	MGI:2140983	AI847670	330050	BC055342, AK076256	-	-	-	-	Soluble intracellular protein	78343
78344	Ilvbl protein	MGI:1351911	Ilvbl		BC056459, AK143918, AK133553	-	VarTM	Variable MO	-	Soluble secreted protein, Type I membrane protein	78344
78354	lymphocyte cytosolic protein 1	MGI:104808	Lcp1	18826	BC022943, AK089922	-	-	-	-	Soluble intracellular protein	78354
78364	double-stranded RNA-binding protein Staufen2 long isoform	MGI:1352508	Stau2	29819	AF459099, AF459100, BC025118, AK015087, AK028390	-	-	-	-	Soluble intracellular protein	78364
78370	RIKEN cDNA 2500001K11	MGI:1917634	2500001K11Rik	226351	BC024712, AK031130, AK010846	VarSP	VarTM	Variable TM number	-	Multi-span membrane protein	78370
78380	calcium/calmodulin-dependent protein kinase II gamma	MGI:88259	Camk2g		AF395884, BC025597, AK054406, AK154764	-	VarTM	Variable MO	-	Soluble intracellular protein, Type II membrane protein	78380
78383	hypothetical protein 4932442K20Rik	MGI:2443154	Cnot6l	231464	BC018506, AK030112, AK151728	-	-	-	-	Soluble intracellular protein	78383
78388	sidekick 2	MGI:2443847	Sdk2		AY351699, AK161326, AK030591	-	VarTM	Variable MO	-	Soluble secreted protein, Type I membrane protein, Type II membrane protein	78388
78389	collagen type XIII alpha-1 chain	MGI:1277201	Col13a1	12817	U30292, BC034164, AK031287	-	-	-	-	Soluble intracellular protein	78389
78396	RIKEN cDNA 5330414D10	MGI:1923927	Pcmtd2	245867	BC040385, AK079927	-	-	-	-	Soluble intracellular protein	78396
78398	RIKEN cDNA 9330164H19 gene	MGI:2443952	Dpy19l3	233115	BC050065, BC059897	-	VarTM	Variable TM number	-	Multi-span membrane protein	78398
78399	MoKA	MGI:2444639	Fbxo38	107035	BC056348, AK034761	-	-	-	-	Soluble intracellular protein	78399
78410	receptor kinase	MGI:99216	Ddr1	12305	L57509, AK031442	-	-	-	-	Type I membrane protein	78410
78422	Hedgehog-interacting protein	MGI:1341847	Hhip	15245	BC053012, AK031539	-	-	-	-	Soluble secreted protein	78422
78428	p50b	MGI:96832	Lsp1		D49691, AK031587, M90316, BC003796	-	-	-	-	Soluble intracellular protein	78428
78445	Flk-1 [Mus musculus]	MGI:96683	Kdr	16542	X70842, BC020530, AK054510	-	VarTM	Variable MO	VarMO	Soluble secreted protein, Multi-span membrane protein	78445
78452	neogenin protein	MGI:2442888	E030041M21Rik	18007	Y09535, AK052439, BC054540, BC030383	-	VarTM	Variable MO	VarMO	Soluble intracellular protein, Soluble secreted protein, Type I membrane protein	78452
78473	RIKEN cDNA 6330503K22	MGI:2141942	6330503K22Rik	101565	BC053103, BC052772	-	-	-	-	Soluble intracellular protein	78473
78474	DNA segment, Chr 8, Wayne State University 151, expressed	MGI:2157980	Vac14	234729	BC052199, AK054468, BC032215, AK031952, AK043319	-	-	-	-	Soluble intracellular protein	78474
78475	Unknown (protein for MGC:67723)	MGI:2145567	AA536717	105428	BC057907, AK031973, BC025183	-	-	-	-	Soluble intracellular protein	78475
78479	OG-12a homeodomain protein	MGI:1201673	Shox2	20429	U66918, U67055, AK032007	-	-	-	-	Soluble intracellular protein	78479
78486	glycerol-3-phosphate dehydrogenase 2	MGI:99778	Gpd2	14571	BC021359, AK034353	-	VarTM	Variable MO	-	Soluble intracellular protein, Type II membrane protein	78486
78490	lateral and intermediate mesoderm differentiation and neurogenesis protein	MGI:99783	Lhx1	16869	S68107, AK141086	-	-	-	-	Soluble intracellular protein	78490
78493	Unknown (protein for MGC:28004)	MGI:1917132	2010321M09Rik	69882	BC024913, AK032095, AK041578	-	-	-	-	Soluble intracellular protein	78493
78497	A kinase anchor protein 7 isoform gamma	MGI:1859150	Akap7	268287	AY301068, AF047716	-	-	-	-	Soluble intracellular protein	78497
78498	RIKEN cDNA C230075L19 gene	MGI:2442511	Zyg11bl	227693	BC048924, AK048853, AK032153, BC057021	-	-	-	-	Soluble intracellular protein	78498
78518	PIG-A				S78188, AK171453	-	-	-	-	Type II membrane protein	78518
78527	LDLR dan	MGI:2442252	Lrp4	228357	AF247637, AK032360	-	VarTM	Variable MO	VarMO	Soluble secreted protein, Type I membrane protein	78527
78530	RIKEN cDNA 4933427D14	MGI:1921727	4933427D14Rik	74477	BC043106, AK043241	-	-	-	-	Soluble intracellular protein	78530
78531	androgen-induced prostate proliferative shutoff associated protein AS3	MGI:2140945	Aprin	100710	AY102267, AK041682	-	VarTM	Variable MO	-	Soluble intracellular protein, Type II membrane protein	78531
78532	calumenin, isoform 1	MGI:1097158	Calu	12321	BC051423, AK147756	-	-	-	-	Soluble secreted protein	78532
78536	RIKEN cDNA 3110007P09	MGI:1920344	Sgip1	73094	BC017596, AK014022, AK043018, AK032439, AK148302, AK147926	-	-	-	-	Soluble intracellular protein	78536
78543	D7Ertd680e protein	MGI:1277167	Gpr123		BC056493, AK034188	-	-	-	-	Multi-span membrane protein	78543
78560	Rim2	MGI:2152972	Rims2		AB021131, AK032619	-	-	-	-	Soluble intracellular protein	78560
78573	RIKEN cDNA 3300002K07	MGI:1917675	Csnk1g3	70425	BC033601, AK032675	-	-	-	-	Soluble intracellular protein	78573
78578	nuclear mitotic apparatus protein 1	MGI:2443665	Numa1	101706	BC049791, BC006631, AK168399	-	-	-	-	Soluble intracellular protein	78578
78580	cullin 4B	MGI:1919834	Cul4b	72584	AY330868, BC010347, BC004026, AK170632	-	-	-	-	Soluble intracellular protein	78580
78589	Laminin alpha 4	MGI:109321	Lama4	16775	Y09827, AK164903, U69176	-	-	-	-	Soluble secreted protein	78589
78593	adenosine kinase	MGI:87930	Adk	11534	BC009659, U26589, AK151863, AK032871, AK157662	-	-	-	-	Soluble intracellular protein	78593
78594	Nr2f2 protein	MGI:1352452	Nr2f2	13865	BC042484, 9630058I09	-	-	-	-	Soluble intracellular protein	78594
78598	zinc-finger protein NOLZ1	MGI:1353644	Zfp503	218820	AY281290, AK046771	-	-	-	-	Soluble intracellular protein	78598
78606	myeloid ecotropic viral integration site-1b	MGI:104717	Meis1		U33630, AK146680, BC023689, AK168684, AK049720	-	-	-	-	Soluble intracellular protein	78606
78607	ATRX protein	MGI:103067	Atrx	22589	AF026032, AK172134	-	-	-	-	Soluble intracellular protein	78607
78610	cyclin F	MGI:102551	Ccnf	12449	U20636, AK031613, BC037662, Z47766, AK030298	-	-	-	-	Soluble intracellular protein	78610
78621	Lrrtm4 protein	MGI:2389180	Lrrtm4	243499	BC037216, AK032470, AY182031, AK038656	-	-	Variable MO	-	Type I membrane protein, Type II membrane protein	78621
78622	dehydrogenase/reductase (SDR family) member 8	MGI:2149821	Dhrs8	114664	BC038340, AK049355	-	-	-	-	Multi-span membrane protein	78622
78628	RIKEN cDNA 8030446C20	MGI:2140950	Papd4	100715	BC016629, AK033141, AK146086	-	-	-	-	Soluble intracellular protein	78628
78631	BTB (POZ) domain containing 7	MGI:1917858	Btbd7	238386	BC041669, AK033160	-	-	-	-	Soluble intracellular protein	78631
78634	vimentin	MGI:98932	Vim	22352	M26251, AK153019	-	-	-	-	Soluble intracellular protein	78634
78651	Ptbp1 protein	MGI:97791	Ptbp1	19205	BC007472, AK172712, AK163274, AK036745, AK088126, AK149941, X52101, AB074764, AB074753, BC006666	-	-	-	-	Soluble intracellular protein	78651
78652	DNA topoisomerase II	MGI:98790	Top2a	21973	D12513, AK138079	-	-	-	-	Soluble intracellular protein	78652
78688	1200013B22Rik protein	MGI:1921387	Nuak2	74137	BC046833, AK033672	-	-	-	-	Type II membrane protein	78688
78690	unnamed protein product [Mus musculus]	MGI:1916133	1110064P04Rik	268390	AK093945, BC052829, AK035941	-	-	-	-	Soluble intracellular protein	78690
78697	peroxisomal acyl-CoA thioesterase 2	MGI:2158201	Acot8	170789	AF441166, AK033724	-	-	-	-	Soluble intracellular protein	78697
78700	AI043120 protein	MGI:2147194	Rbm27		BC054080, AK087759	-	-	-	-	Soluble intracellular protein	78700
78714	IL-17RC	MGI:2159336	Il17rc	171095	AF458066, BC004759, AK075634	-	-	-	-	Type II membrane protein	78714
78720	osmotic stress protein	MGI:107422	Hspa4l	18415	BC057002, D49482, AB001926, AK161429	-	-	-	-	Soluble intracellular protein	78720
78726	D030041N04Rik protein	MGI:2444979	D030041N04Rik	270035	BC055685, AK034050	-	VarTM	Variable MO	VarMO	Soluble intracellular protein, Type II membrane protein	78726
78732	thyrotropin-releasing hormone degrading ectoenzyme	MGI:2384311	Trhde	237553	BC032288, AK085724	-	VarTM	Variable MO	-	Type II membrane protein, Multi-span membrane protein	78732
78735	low density lipoprotein receptor related protein LRP1B/LRP-DIT	MGI:2151136	Lrp1b	94217	AF270884, AK136118, BC064765	-	VarTM	Variable MO	-	Soluble intracellular protein, Type II membrane protein	78735
78740	Mpv17-like protein	MGI:2135951	Mpv17l	93734	AF305634, BC037713, AK136449	VarSP	-	Variable MO	VarMO	Type I membrane protein, Type II membrane protein	78740
78744	RIKEN cDNA 6330569O16	MGI:1923433	Brunol6	76183	BC052406, BC057083	-	VarTM	Variable MO	-	Soluble intracellular protein, Type II membrane protein	78744
78750	contactin associated protein 4	MGI:2183572	Cntnap4	170571	BC034628, AK053611	-	-	-	-	Type II membrane protein	78750
78752	2410017C19Rik protein	MGI:1916968	Ipmk		BC052463, 4432416H15	-	-	-	-	Soluble intracellular protein	78752
78781	RIKEN cDNA B930011D01	MGI:2443439	Itgbl1	223272	BC020152, AK051773	-	-	-	-	Soluble secreted protein	78781
78785	poly(ADP-ribose) glycohydrolase	MGI:1347094	Parg	26430	AF079557, BC059827, AK036656	-	-	-	-	Soluble intracellular protein	78785
78792	G protein coupled receptor affecting testicular descent	MGI:2153463	Lgr8	140498	AF346501, AK034592, AK047861	-	VarTM	Variable TM number	VarMO	Multi-span membrane protein	78792
78801	JNK-associated leucine-zipper protein	MGI:1918084	Spag9	70834	AF327451, BC060100, AK147537, AK049161	-	VarTM	Variable MO	VarMO	Type II membrane protein, Multi-span membrane protein	78801
78805	Ngfi-A binding protein 2	MGI:107563	Nab2		BC045139, AK155501, AK158688	-	-	-	-	Soluble intracellular protein	78805
78815	RIKEN cDNA 5930412E23	MGI:1924315	5930412E23Rik	77065	BC054120, AK034856, AK085336, AK052103, AK085362	-	VarTM	Variable MO	-	Soluble intracellular protein, Type II membrane protein	78815
78816	tsg24 [Mus musculus]	MGI:103097	Anapc1	17222	X80169, BC057201	-	VarTM	Variable MO	-	Soluble intracellular protein, Multi-span membrane protein	78816
78823	3 beta-hydroxy-delta 5-C27-steroid oxidoreductase	MGI:2141879	Hsd3b7	101502	AF277718, BC006822	-	VarTM	Variable MO	-	Soluble intracellular protein, Multi-span membrane protein	78823
78835	Robo2 protein	MGI:1890110	Robo2	268902	BC055333, AK048081	-	-	-	-	Soluble secreted protein	78835
78836	E2f6 protein	MGI:1354159	E2f6		BC057929, AK149061, AK035116	-	-	-	-	Soluble intracellular protein	78836
78837	expressed sequence C79407	MGI:2145099	C79407	217653	BC052175, AK032698, AK035117, BC042728, BC021832, AK162657	-	-	-	-	Soluble intracellular protein	78837
78840	ALF1B protein	MGI:101877	Tcf12	21406	X64840, AK078415, AK169800, AK132002, BC037097, AK133958	-	-	-	-	Soluble intracellular protein	78840
78841	DEAH (Asp-Glu-Ala-His) box polypeptide 33	MGI:2445102	Dhx33	216877	BC052172, AK087592	-	-	-	-	Soluble intracellular protein	78841
78847	RIKEN cDNA 4921521N14	MGI:2443024	Gramd1c	207798	BC037472, AK029543	-	-	-	-	Type II membrane protein	78847
78859	coiled-coil like protein 1	MGI:894649	Ppfibp2	19024	U79024, AK166921, AK035364	-	-	-	-	Soluble intracellular protein	78859
78875	striated muscle-specific serine/threonine protein kinase	MGI:109282	Apeg1	11790	AF215896, BC048698, AK164360, AK147475	-	-	-	-	Soluble intracellular protein	78875
78877	p300 transcriptional cofactor JMY	MGI:1913096	Jmy	57748	AF201390, BC020052	-	-	-	-	Soluble intracellular protein	78877
78879	putative nuclear factor	MGI:2177191	Bspry	192120	AJ276690, BC003992, AK035588	-	-	-	-	Soluble intracellular protein	78879
78882	Similar to hypothetical protein AF506821	MGI:2444981	Phldb2	208177	BC050915, AF506821	-	-	-	-	Soluble intracellular protein	78882
78888	zinc finger protein 445	MGI:2143340	Zfp445	235682	AY341877, BC055684	-	-	-	-	Soluble intracellular protein	78888
78891	serine/threonine kinase 38	MGI:2442572	Stk38	106504	BC009658, AK035731	-	-	-	-	Soluble intracellular protein	78891
78904	HepA-related protein Harp	MGI:1859183	Smarcal1		AF088884, AK169465, AK077878, AK042332	-	-	-	-	Soluble intracellular protein	78904
78906	inositol polyphosphate 4-phosphatase	MGI:1931123	Inpp4a	269180	AF317838, AK149414, AK035867	-	VarTM	Variable MO	VarMO	Soluble intracellular protein, Type II membrane protein	78906
78922	very low density lipoprotein receptor	MGI:98935	Vldlr	22359	U06670, AK076172, AK136838	-	VarTM	Variable MO	-	Soluble secreted protein, Type I membrane protein	78922
78924	A530086E13Rik protein	MGI:2441808	Cdc14b		BC057357, AK041155	-	VarTM	Variable MO	-	Type II membrane protein, Multi-span membrane protein	78924
78928	RAB7-like protein	MGI:2442295	5430435G22Rik	226421	BC019395, AK079999	-	-	-	-	Soluble intracellular protein	78928
78944	UDP-N-acteylglucosamine pyrophosphorylase 1 homolog	MGI:1334459	Uap1	107652	BC016406, AK049519, AK047566	-	-	-	-	Soluble intracellular protein	78944
78956	Arkadia	MGI:1934919	Rnf111	93836	AF330197, AK048110, AK171932	-	-	-	-	Soluble intracellular protein	78956
78958	expressed sequence AI661438	MGI:2144877	Spata7	104871	BC046960, AK153698, AK161308	-	-	-	-	Soluble intracellular protein	78958
78964	sarcalumenin	MGI:2146620	Srl	106393	AB113383, AK036394	-	-	-	-	Soluble secreted protein	78964
78970	phosphorylase kinase alpha M subunit	MGI:97576	Phka1	18679	X74616, AK137497, AK030426	-	-	-	-	Soluble intracellular protein	78970
78974	dispatched B	MGI:2388733	Disp2	214240	AY150699, AK036480	-	VarTM	Variable MO	VarMO	Type II membrane protein, Multi-span membrane protein	78974
78976	M4MBT variant B	MGI:2443584	L3mbtl2	214669	AY237001, AY237000, AY237002	-	-	-	-	Soluble intracellular protein	78976
78997	involved in signaling by the epidermal growth factor receptor; Method: conceptual translation supplied by author	MGI:104582	Eps15l1	13859	U29156, BC015259, AK036662, AK152602	-	-	-	-	Soluble intracellular protein	78997
79003	mannosidase, alpha, class 2C, member 1	MGI:1920994	Man2c1	73744	BC016253, BC039913, AK163077	-	-	-	-	Soluble intracellular protein	79003
79017	dystrophin major muscle isoform	MGI:94909	Dmd	13405	M68859, AK149002, AK075809	-	-	-	-	Soluble intracellular protein	79017
79018	Mef2c protein	MGI:99458	Mef2c		BC037731, AK132573, AK009139, AK047994, BC026841	-	-	-	-	Soluble intracellular protein	79018
79020	cGMP-dependent protein kinase type Ib	MGI:108174	Prkg1	19091	AF084547, AK083991, AK051624	-	-	-	-	Soluble intracellular protein	79020
79025	RIKEN cDNA 1810074D23	MGI:1917056	Slc39a11	69806	BC031751, BC019647, AK049368	-	VarTM	Variable TM number	-	Multi-span membrane protein	79025
79027	PAR-3 180 kDa isoform	MGI:2135608	Pard3	93742	AY026057, AK053576, AK053563	-	-	-	-	Soluble intracellular protein	79027
79033	KIF2 protein	MGI:108390	Kif2a	16563	D12644, AK016720, BC006803, Y15894	-	-	-	-	Soluble intracellular protein	79033
79036	BB128963 protein	MGI:2142292	BB128963	233315	BC055074, AK028584	-	-	-	-	Soluble intracellular protein	79036
79055	regulatory factor X, 1 (influences HLA class II expression)	MGI:105982	Rfx1		BC057018, AK044607	-	-	-	-	Soluble intracellular protein	79055
79056	Gli3 protein	MGI:95729	Gli3	14634	X95255, AK158261	-	-	-	-	Soluble intracellular protein	79056
79058	Ngfr protein	MGI:97323	Ngfr	18053	BC038365, AF105292	-	-	-	-	Type I membrane protein	79058
79069	interferon regulatory factor 6	MGI:1859211	Irf6	54139	BC008515, AK087631	-	-	-	-	Soluble intracellular protein	79069
79072	interleukin 2 receptor	MGI:96549	Il2ra	16184	M54934, AK088594, AK168113	-	VarTM	Variable MO	VarMO	Soluble secreted protein, Type I membrane protein	79072
79077	RIBP	MGI:1351596	Sh2d2a	27371	AF203343, AK037489	-	-	-	-	Soluble intracellular protein	79077
79083	HCH	MGI:2149010	Dock2	94176	AY027438, AK165765, AK089228	-	-	-	-	Soluble intracellular protein	79083
79092	regulatory factor X, 3 (influences HLA class II expression)	MGI:106582	Rfx3	19726	BC017598, AK041120	-	-	-	-	Soluble intracellular protein	79092
79103	high mobility group box 1	MGI:96113	Hmgb1	15289	BC008565, AK144428	-	-	-	-	Soluble intracellular protein	79103
79104	muskelin	MGI:1351638	Mkln1	27418	U72194, AK164822	-	-	-	-	Soluble intracellular protein	79104
79118	tumor necrosis factor receptor associated factor 2A	MGI:101835	Traf2	22030	AF027570, AK159585	-	-	-	-	Soluble intracellular protein	79118
79127	enteropeptidase	MGI:1197523	Prss7	19146	U73378, AK033582	-	-	-	-	Type II membrane protein	79127
79131	Unknown (protein for MGC:64765)	MGI:1923588	Rab2b		BC054719, BC061513, AK005230, AK169657	-	-	-	-	Soluble intracellular protein	79131
79144	R-cadherin	MGI:99218	Cdh4	12561	D14888, BC047991	-	VarTM	Variable MO	VarMO	Soluble secreted protein, Type I membrane protein	79144
79163	microtubule-associated protein 1B	MGI:1306778	Mtap1b	17755	X51396, AK143169	-	-	-	-	Soluble intracellular protein	79163
79164	RIKEN cDNA 1500002M01	MGI:1916229	Nol11		BC024874, AK076704	-	-	-	-	Soluble intracellular protein	79164
79173	2-aminoadipic 6-semialdehyde dehydrogenase	MGI:2442517	A230062G08Rik	231326	AB095954, AK148405, AK043807	-	-	-	-	Soluble intracellular protein	79173
79178	tRNA splicing 2' phosphotransferase 1	MGI:1333115	Trpt1	107328	BC027575, AK141582	-	-	-	-	Soluble intracellular protein	79178
79195	RIKEN cDNA A430091O22 gene	MGI:2443623	A430091O22Rik	242570	BC055329, AK040404	-	-	-	-	Soluble intracellular protein	79195
79198	RPGR-interacting protein	MGI:1932134	Rpgrip1	77945	AY008297, AK029955, AK015037, AK020800, BC016092	-	-	-	-	Soluble intracellular protein	79198
79201	GATS protein	MGI:1933384	Gats	80909	AJ296173, AK039122	-	-	-	-	Soluble intracellular protein	79201
79202	Mapk8 protein	MGI:1346861	Mapk8	26419	BC053027, AK139498, AK043102	-	-	-	-	Soluble intracellular protein	79202
79212	Similar to RIKEN cDNA 2810006K23 gene	MGI:1919900	2810006K23Rik	72650	BC046909, AK039255	-	-	-	-	Soluble intracellular protein	79212
79215	protein-tyrosine phosphatase	MGI:102694	Ptprm	19274	X58287, BC058614, AK164246	-	VarTM	Variable MO	-	Soluble intracellular protein, Type I membrane protein	79215
79246	Cabin1 protein	MGI:1298375	Cabin1		BC057551, AK078480, AK169961	-	-	-	-	Soluble intracellular protein	79246
79260	EC2-V2R pheromone receptor protein	MGI:1923479	6430701C03Rik	76229	AJ543405, AK018294	-	VarTM	Variable MO	-	Soluble intracellular protein, Multi-span membrane protein	79260
79290	phosphoprotein	MGI:109345	Sh2bp1	22083	L49502, AK045101	-	-	-	-	Soluble intracellular protein	79290
79302	1-aminocyclopropane-1-carboxylate synthase	MGI:1919717	2610203E10Rik	329470	BC039569, AK040509	-	-	-	-	Soluble intracellular protein	79302
79304	RIKEN cDNA 4432409M07	MGI:1918035	Dennd1c	70785	BC035208, AK014482	-	-	-	-	Soluble intracellular protein	79304
79310	Pias3 protein	MGI:1913126	Pias3	229615	BC051252, AF034080, AK077551	-	-	-	-	Soluble intracellular protein	79310
79311	HS1 binding protein 3	MGI:1913224	Hs1bp3	58240	AJ132192, AK170838	-	-	-	-	Soluble intracellular protein	79311
79314	serine/threonine protein kinase	MGI:87986	Akt1	11651	X65687, AK040758	-	-	-	-	Soluble intracellular protein	79314
79317	otopetrin 1a	MGI:2388363	Otop1		AF548337, AK041023	-	VarTM	Variable TM number	VarMO	Multi-span membrane protein	79317
79326	SG2NA beta isoform	MGI:2151064	Strn3	94186	AF307777, AK140447	-	-	-	-	Soluble intracellular protein	79326
79328	solute carrier family 27 (fatty acid transporter), member 1	MGI:1347098	Slc27a1	26457	BC028937, AK165571	VarSP	-	Variable MO	VarMO	Soluble intracellular protein, Soluble secreted protein	79328
79331	interleukin 15 receptor alpha chain isoform 1A	MGI:104644	Il15ra	16169	AY219715, AY219716, AY219717, BC022705, AY221619, AY221617	VarSP	VarTM	Variable MO	VarMO	Soluble intracellular protein, Type I membrane protein, Type II membrane protein	79331
79336	pre-mRNA processing 8 protein	MGI:2179381	Prpf8	192159	AB047391, BC054103, AK167984	-	-	-	-	Soluble intracellular protein	79336
79341	round spermatid basic motif nuclear protein	MGI:2444993	Rsbn1		AB101658, AK138603, AK087685	-	-	-	-	Soluble intracellular protein	79341
79343	FLT3/FLK2 ligand	MGI:95560	Flt3l	14256	U04807, L23636, S76459, BC019801	-	VarTM	Variable MO	VarMO	Soluble secreted protein, Type I membrane protein	79343
79344	FLI-LRR associated protein-1	MGI:1342770	Lrrfip1	16978	AF045573, AK134120	-	-	-	-	Soluble intracellular protein	79344
79345	proto-oncogene	MGI:97076	Mpl	17480	X73677, AF360122, AK041166	-	-	-	-	Type I membrane protein	79345
79346	similar to UPF0183 protein	MGI:2443049	Lin10		BC057919, AK051965, AK166937	-	-	-	-	Soluble intracellular protein	79346
79351	cGMP-inhibited phosphodiesterase	MGI:1860764	Pde3a	54611	AF099187, AK041273	VarSP	VarTM	Variable TM number	VarMO	Multi-span membrane protein	79351
79353	TGN38B precursor	MGI:105080	Tgoln1	22134	D50032, AK161242	-	-	-	-	Type I membrane protein	79353
79364	carnitine acetyltransferase	MGI:109501	Crat	12908	X85983, AK132179	-	-	-	-	Soluble intracellular protein	79364
79376	G-protein coupled receptor	MGI:95712	Gpr83	14608	M80481, AK041527	-	VarTM	Variable TM number	VarMO	Multi-span membrane protein	79376
79387	teashirt 3	MGI:2442819	Zfp537	243931	AY063491, AK086984, AK037176	-	-	-	-	Soluble intracellular protein	79387
79398	prostaglandin D2 receptor CRTH2	MGI:1330275	Gpr44		AB109092, AK041947	-	-	-	-	Multi-span membrane protein	79398
79405	methylenetetrahydrofolate dehydrogenase 1	MGI:1342005	Mthfd1	108156	BC008523, AK042958, AF364579, AK165951	-	-	-	-	Soluble intracellular protein	79405
79406	APC	MGI:88039	Apc	11789	M88127, AK045053, AK082724	-	-	-	-	Soluble intracellular protein	79406
79417	prolactin receptor	MGI:97763	Prlr	19116	BC005555, AK054551, AK050317, AK054381, M22958, M22957	VarSP	VarTM	Variable MO	-	Soluble secreted protein, Type I membrane protein, Type II membrane protein, Multi-span membrane protein	79417
79423	unnamed protein product [Mus musculus]	MGI:96623	Itpr1		X15373, BC003271, AK049015	-	VarTM	Variable MO	-	Soluble intracellular protein, Multi-span membrane protein	79423
79424	faciogenital dysplasia protein 2	MGI:1347084	Fgd2	26382	AF017368, AK042260, BC021845	-	-	-	-	Soluble intracellular protein	79424
79431	unnamed protein product [Mus musculus]	MGI:2444847	Ncoa7		AK128935, BC049997, AK144324, AK042369, AK171679	-	-	-	-	Soluble intracellular protein	79431
79441	Siglec-G	MGI:2443630	Siglec10	243958	AY210400, AK036698	-	VarTM	Variable MO	-	Soluble secreted protein, Type I membrane protein	79441
79446	protein kinase C zeta	MGI:97602	Prkcz	18762	M94632, AK049959, AK147300	-	-	-	-	Soluble intracellular protein	79446
79448	Williams-Beuren syndrome critical region protein 27 isoform alpha				AY354925, AY354927	-	-	-	-	Soluble intracellular protein	79448
79452	DNA segment, Chr 17, Wayne State University 94, expressed	MGI:106280	Yipf3	28064	BC019384, AK042644	-	-	-	-	Multi-span membrane protein	79452
79458	reelin	MGI:103022	Reln	19699	U24703, AK042773, AK035849, D63520	VarSP	VarTM	Variable MO	VarMO	Soluble intracellular protein, Soluble secreted protein, Type II membrane protein	79458
79459	LPAM Alpha Chain	MGI:96603	Itga4	16401	X53176, AF109136	VarSP	VarTM	Variable MO	-	Type I membrane protein, Multi-span membrane protein	79459
79460	exportin 4	MGI:1354386	Lats2	50523	AF145021, AY015062, AY015061, AK029966, AK029242, AK081190, BC053028, AK163516	-	-	-	-	Soluble intracellular protein	79460
79462	procollagen, type VI, alpha 2	MGI:88460	Col6a2	12834	BC034414, X65582	-	-	-	-	Soluble secreted protein	79462
79464	protocadherin	MGI:1891428	Pcdh15	11994	AF281899, AK139154	-	VarTM	Variable MO	VarMO	Soluble secreted protein, Type I membrane protein	79464
79468	NARG2	MGI:2443085	no match	93697	AY244558, BC018458, AK046121	-	-	-	-	Soluble intracellular protein	79468
79470	homolog of yeast RNA1, RNA production and processing protein, Swiss Prot Accession Number P11745	MGI:103071	Rangap1	19387	U08110, AK145459	-	-	-	-	Soluble intracellular protein	79470
79476	NCBE	MGI:2150150	Slc4a10	94229	AB033759, BC039226	-	-	-	-	Multi-span membrane protein	79476
79478	WD repeat domain 11	MGI:1920230	Brwd2	207425	BC037177, AK170058	-	-	-	-	Soluble intracellular protein	79478
79480	UV radiation resistance associated	MGI:1925860	Uvrag	78610	BC034176, AK089900, AK165015	-	VarTM	Variable MO	-	Soluble intracellular protein, Type II membrane protein	79480
79492	Ras association (RalGDS/AF-6) domain family 1	MGI:1928386	Rassf1	56289	BC002173, AK146736	-	-	-	-	Soluble intracellular protein	79492
79498	Zfp386 protein	MGI:1930708	Zfp386	56220	BC004747, AK165544	-	-	-	-	Soluble intracellular protein	79498
79506	hypothetical protein MGC38950	MGI:2446274	Frmpd1	242584	BC028975, BC034130, AK030997	-	-	-	-	Soluble intracellular protein	79506
79520	protein O-mannosyltransferase 2	MGI:2444430	Pomt2	217734	AY090481, AY090482	-	-	-	-	Multi-span membrane protein	79520
79523	p162 protein	MGI:88538	no match	13669	U14172, X84651, X17373	-	-	-	-	Soluble intracellular protein	79523
79538	putative strawberry notch	MGI:2448490	Stno	216161	BC056369, AJ512611, BC064113	-	-	-	-	Soluble intracellular protein	79538
79544	T-box brain gene 1	MGI:107404	Tbr1	21375	BC052737, AK158835	-	-	-	-	Soluble intracellular protein	79544
79555	SET and MYND domain containing 3	MGI:1916976	Smyd3	69726	BC052431, AK046829, AK087728	-	-	-	-	Soluble intracellular protein	79555
79557	ROR-alpha 1	MGI:104661	Rora	19883	U53228, BC003757, S82720, Y08640, AK086033	-	-	-	-	Soluble intracellular protein	79557
79563	Nsep1 protein	MGI:99146	Ybx1	22608	BC031472, X57621, U33196	-	-	-	-	Soluble intracellular protein	79563
79574	K-dependent Na/Ca exchanger NCKX4	MGI:2447362	Slc24a4	238384	AY156046, AK044239	VarSP	VarTM	Variable TM number	VarMO	Multi-span membrane protein	79574
79575	brain-specific angiogenesis inhibitor 3	MGI:2441837	Bai3	210933	AY168406, AK081421, AK044248	-	VarTM	Variable MO	-	Type II membrane protein, Multi-span membrane protein	79575
79577	integrin alpha 3	MGI:96602	Itga3	16400	BC053031, BC062205	VarSP	-	Variable MO	-	Type I membrane protein, Type II membrane protein	79577
79588	M83 protein	MGI:1926283	Tmem8	60455	AB045293, BC005722	VarSP	-	-	-	Multi-span membrane protein	79588
79589	rck [Mus musculus]	MGI:96913	Mak	17152	X66983, BC050009, AK029894	-	-	-	-	Soluble intracellular protein	79589
79592	alanyl-tRNA synthetase	MGI:2384560	Aars	234734	BC033273, BC026611	-	-	-	-	Soluble intracellular protein	79592
79593	Unknown (protein for MGC:31450)	MGI:2441842	A930015D22Rik		BC026459, AK044479	-	VarTM	Variable TM number	VarMO	Multi-span membrane protein	79593
79599	RIKEN cDNA A930021G21	MGI:2443398	Ankrd33	208258	BC022726, AK044543	-	VarTM	Variable MO	-	Type II membrane protein, Multi-span membrane protein	79599
79604	Osbp2 protein	MGI:1921559	Osbp2		BC058356, BC031794, AK044598	-	-	-	-	Soluble intracellular protein	79604
79612	RIKEN cDNA A930031E15	MGI:2444087	Slc1a7	242607	BC030400, BC054455	-	VarTM	Variable MO	-	Type II membrane protein, Multi-span membrane protein	79612
79613	WAC	MGI:2387357	Wac	225131	AF320996, AK156780	-	-	-	-	Soluble intracellular protein	79613
79614	c-ret proto-oncogene	MGI:97902	Ret	19713	AF209436, BC059012	-	VarTM	Variable MO	-	Type II membrane protein, Multi-span membrane protein	79614
79625	cDNA sequence BC034054	MGI:2384945	BC034054	217125	BC049954, AK049753	-	-	-	-	Soluble intracellular protein	79625
79628	similar to hypothetical protein DKFZp761J139	MGI:1916335	Zcchc9	69085	BC010687, AK044802, BC024496	-	-	-	-	Soluble intracellular protein	79628
79629	Unknown (protein for MGC:59487)	MGI:2147298	AU016693	225523	BC053439, AK038916, AK044808, BC048590	-	-	-	-	Soluble intracellular protein	79629
79633	jumonji protein	MGI:104813	Jarid2	16468	BC052444, AK147226	-	-	-	-	Soluble intracellular protein	79633
79644	RIKEN cDNA B130017I01	MGI:2443818	Arhgap29	214137	BC040387, BC052858	-	-	-	-	Soluble intracellular protein	79644
79647	5330434F23Rik protein	MGI:2445019	Pik3c3	225326	BC057678, BC024675	-	-	-	-	Soluble intracellular protein	79647
79655	M-phase phosphoprotein				AY259532, AK145779	-	-	-	-	Soluble intracellular protein	79655
79658	Pftaire-1	MGI:894318	Pftk1	18647	AF033655, AK139386, AK051283, AK087398, AK083790, AK051411, AK016370	-	-	-	-	Soluble intracellular protein	79658
79660	Cxcl12 protein	MGI:103556	Cxcl12		BC046827, AK157553, AK045092	-	-	-	-	Soluble secreted protein	79660
79663	SNF2/RAD54 family protein	MGI:2384292	no match	236930	BC037660, AK081756, BC004701	-	-	-	-	Soluble intracellular protein	79663
79668	expressed sequence AA959934	MGI:2140179	Wdr32	242418	BC027317, AK045241, AK165246	-	-	-	-	Soluble intracellular protein	79668
79669	discs large homolog 1	MGI:107231	Dlgh1		BC057118, BC047142, AY159380, AK143780	-	-	-	-	Soluble intracellular protein	79669
79670	Unknown (protein for MGC:67163)	MGI:2146350	Sfrs15		BC057592, AK048239, BC053096	-	-	-	-	Soluble intracellular protein	79670
79683	protocadherin-betaT	MGI:2136758	Pcdhb20	93891	AF326313, AK046137	VarSP	-	Variable MO	-	Type I membrane protein, Type II membrane protein	79683
79685	2700084A09Rik protein	MGI:1917489	Gtf3c5	70239	BC027247, BC027055	-	-	-	-	Soluble intracellular protein	79685
79688	formyltetrahydrofolate dehydrogenase	MGI:1340024	Aldh1l1	107747	BC030730, AK045441	-	-	-	-	Soluble intracellular protein	79688
79691	expressed sequence AI132321	MGI:2144765	Pld4		BC058565, AK151551, AK152969	VarSP	VarTM	Variable MO	VarMO	Soluble secreted protein, Type II membrane protein	79691
79692	ganglioside-induced differentiation-associated-protein 1	MGI:1338002	Gdap1	14545	BC048177, AK049655	-	VarTM	Variable MO	-	Soluble intracellular protein, Multi-span membrane protein	79692
79693	Plenty of SH3s	MGI:1913066	Sh3md2	59009	AF030131, AK148137, AK088003, BC060113	-	-	-	-	Soluble intracellular protein	79693
79702	Phka2 protein	MGI:97577	Phka2	110094	BC050040, AK052992, AK052346, AK045618, BC058254	-	-	-	-	Soluble intracellular protein	79702
79712	zinc finger protein 454	MGI:2679253	Zfp454	237758	BC049793, AK046117	-	-	-	-	Soluble intracellular protein	79712
79727	schwannomin	MGI:97307	Nf2	18016	X74671, AK017343, AK167685, BC005442, AK045998	-	-	-	-	Soluble intracellular protein	79727
79731	RIKEN cDNA C330023F11	MGI:1924486	Sccpdh	109232	BC025803, AK145399	-	VarTM	Variable MO	VarMO	Soluble intracellular protein, Type II membrane protein	79731
79748	RIKEN cDNA B230354B21 gene	MGI:2443465	Zfp612	234725	BC048413, AK043395	-	-	-	-	Soluble intracellular protein	79748
79753	C130022K22Rik protein	MGI:2444652	C130022K22Rik	232236	BC051147, AK081505	-	-	-	-	Soluble intracellular protein	79753
79756	gamma subunit of GABA-alpha receptor	MGI:2444828	B230362M20Rik	320835	X59300, AK046263	-	VarTM	Variable MO	VarMO	Soluble secreted protein, Multi-span membrane protein	79756
79759	m33-B isoform	MGI:99440	Cd33	12489	S71345, S71403, AK155745	-	-	-	-	Type I membrane protein	79759
79766	Unknown (protein for MGC:76380)	MGI:2443086	B230380D07Rik	235461	BC058683, AK046403, AK046623	-	-	-	-	Soluble intracellular protein	79766
79772	RIKEN cDNA 5730420B22	MGI:1917811	5730420B22Rik		BC052488, AK046466	-	-	-	-	Soluble intracellular protein	79772
79773	0610011C19Rik protein	MGI:1913299	Lzf	66049	BC006914, 1110033N04, AK046477	-	-	-	-	Soluble intracellular protein	79773
79788	BMP-2 inducible kinase	MGI:2155456	Bmp2k	140780	AY050249, AK046752	-	-	-	-	Soluble intracellular protein	79788
79790	plasticity related gene 1	MGI:106530	D3Bwg0562e	229791	AF541279, AK079635	-	-	-	-	Multi-span membrane protein	79790
79811	DNA segment, Chr 12, ERATO Doi 553, expressed	MGI:1261783	D12Ertd553e	76820	BC052465, AK010821	-	-	-	-	Soluble intracellular protein	79811
79812	Unknown (protein for MGC:64773)	MGI:103574	Amph	218038	BC054718, AK047144, BC043718	-	-	-	-	Soluble intracellular protein	79812
79825	RIKEN cDNA B930062P21 gene	MGI:2444580	B930062P21Rik	320709	BC051178, AK052935	-	VarTM	Variable TM number	-	Multi-span membrane protein	79825
79863	DAPK-interacting protein-1	MGI:2443157	Mib1	225164	AY245539, AY147848, BC011287	-	-	-	-	Soluble intracellular protein	79863
79866	Pumilio 2	MGI:1931751	Pum2	80913	AF315590, AK163964, BC041773, AK147617, AK141682	-	-	-	-	Soluble intracellular protein	79866
79869	B3gat2 protein	MGI:2389490	B3gat2	280645	BC056368, AK048146	-	-	-	-	Type II membrane protein	79869
79871	RIKEN cDNA C130037N17 gene	MGI:2444654	C130037N17Rik	223332	BC058706, AK132406	-	-	-	-	Soluble intracellular protein	79871
79874	RIKEN cDNA 6030411K04	MGI:2442402	Cnot1		BC018281, AK031357, BC064677, AK048177	-	VarTM	Variable MO	-	Soluble intracellular protein, Type II membrane protein	79874
79875	zinc finger protein 185	MGI:108095	Zfp185	22673	BC039772, AK048188	-	-	-	-	Soluble intracellular protein	79875
79877	multidrug resistance protein	MGI:97568	Abcb1b	18669	M14757, AK139854	-	VarTM	Variable TM number	VarMO	Multi-span membrane protein	79877
79886	Osa1 nuclear protein	MGI:1935147	Arid1a	93760	AF268912, BC028548	-	-	-	-	Soluble intracellular protein	79886
79889	NF-kappa-B DNA-binding subunit	MGI:97312	Nfkb1	18033	M57999, AK052726, S89033, BC050841	-	-	-	-	Soluble intracellular protein	79889
79895	putative G protein-coupled receptor	MGI:2441887	Gpr151	240239	AJ564167, AY351677	-	-	-	-	Multi-span membrane protein	79895
79898	paraxial protocadherin	MGI:1306800	Pcdh8	18530	AF231125, BC053008, AK048638	-	-	-	-	Type I membrane protein	79898
79899	protein tyrosine phosphatase	MGI:103310	Ptprk	19272	L10106, AK083006, AK019870, AK078614	-	VarTM	Variable MO	VarMO	Soluble secreted protein, Type I membrane protein	79899
79902	CSMD1	MGI:2137383	Csmd1	94109	AY017475, AK081081	VarSP	VarTM	Variable MO	-	Soluble intracellular protein, Type I membrane protein	79902
79907	poly(A) binding protein, cytoplasmic 4, isoform 1	MGI:2385206	Pabpc4	230721	BC056432, BC010345, AK135962, AK162172, AK160589	-	-	-	-	Soluble intracellular protein	79907
79924	BPOZ	MGI:1933148	Abtb1	80283	AB053477, AK049100	-	-	-	-	Soluble intracellular protein	79924
79931	RIKEN cDNA 6330415M09	MGI:1918012	Dcamkl2		BC056921, AK049179, AK082633	-	-	-	-	Soluble intracellular protein	79931
79933	esk kinase	MGI:1194921	Ttk	22137	M86377, AK041487, AK164093, BC058851	-	-	-	-	Soluble intracellular protein	79933
79939	CEM15	MGI:1933111	Apobec3	80287	BC003314, AK049998, AK167986, AK134135, AK044394, AK153719	-	-	Variable MO	-	Soluble intracellular protein, Soluble secreted protein	79939
79942	RecQ helicase protein-like 5 beta	MGI:2156841	Recql5	170472	AB059999, BC019613	-	VarTM	Variable MO	-	Soluble intracellular protein, Type II membrane protein	79942
79947	Rab-related GTP-binding protein	MGI:2443036	C330021A05Rik	217378	AY035893, BC051140	-	-	-	-	Soluble intracellular protein	79947
79963	solute carrier family 18 (vesicular monoamine), member 1	MGI:106684	Slc18a1	110877	BC027192, AK144034, AK049514	-	VarTM	Variable TM number	-	Multi-span membrane protein	79963
79969	wingless-related MMTV integration site 5B	MGI:98959	Wnt5b	22419	BC010775, BC051406	-	-	-	-	Soluble secreted protein	79969
79970	RAS guanyl releasing protein 4	MGI:2386851	Rasgrp4	233046	AF331457, AK154746, AY196476, AK162667, AK089282, AK087348	-	-	-	-	Soluble intracellular protein	79970
79973	phosphoinositide 3-kinase	MGI:1203729	Pik3c2a	18704	U52193, U55772, AK140908	-	-	-	-	Soluble intracellular protein	79973
79980	RIKEN cDNA 1500005G05	MGI:1919267	Cyb5r1	72017	BC024618, BC016266	-	-	-	-	Type II membrane protein	79980
79981	cordon-bleu	MGI:105056	Cobl	12808	AY308745, AK049730, AK028833	-	-	-	-	Soluble intracellular protein	79981
79988	solute carrier family 11 (proton-coupled divalent metal ion transporters), member 2	MGI:1345279	Slc11a2		BC019137, AK148276	-	-	-	-	Multi-span membrane protein	79988
79989	expressed sequence AW060207	MGI:2141142	AW060207	231571	BC021895, AK034418, AK161901, AK166574, AK049889	-	VarTM	Variable MO	VarMO	Soluble intracellular protein, Type II membrane protein	79989
79990	neuropeptideY-Y2 receptor	MGI:108418	Npy2r	18167	D86238, AK018543	-	-	-	-	Multi-span membrane protein	79990
80015	signal-transducing adaptor protein-2	MGI:2147039	AW049765	106766	BC026642, AK050172	-	-	-	-	Soluble intracellular protein	80015
80026	RIKEN cDNA C730027E14	MGI:2444527	C730027E14Rik	216871	BC030735, BC025515	-	VarTM	Variable MO	-	Soluble intracellular protein, Type II membrane protein	80026
80030	Rho-associated, coiled-coil forming protein kinase p160 ROCK-1	MGI:107927	Rock1	19877	U58512, D130032B08	-	-	-	-	Soluble intracellular protein	80030
80032	Bardet-Biedl syndrome 7	MGI:1918742	Bbs7	71492	BC031505, AF521645, AK018389	-	VarTM	Variable MO	-	Soluble intracellular protein, Type II membrane protein	80032
80034	osteomodulin	MGI:1350918	Omd	27047	AB007848, AK050297	VarSP	-	Variable MO	-	Soluble intracellular protein, Soluble secreted protein	80034
80040	2410021P16Rik protein	MGI:1919235	Acad10	71985	BC027825, AK148195, AK050332	-	VarTM	Variable MO	VarMO	Soluble intracellular protein, Type II membrane protein	80040
80042	glucan (1,4-alpha-), branching enzyme 1	MGI:1921435	Gbe1		BC017541, AK050423	-	-	-	-	Soluble intracellular protein	80042
80046	acyl-Coenzyme A binding domain containing 5	MGI:1921409	Acbd5		AK147839, AK050450	-	-	-	-	Type II membrane protein	80046
80057	WW-domain oxidoreductase	MGI:1931237	Wwox	80707	BC014716, AK046903, AK018507, AK019911	-	-	-	-	Soluble intracellular protein	80057
80058	lysophospholipase 1	MGI:1344588	Lypla1	18777	BC052848, AK050549	-	-	-	-	Soluble intracellular protein	80058
80061	ribosomal protein S9-like	MGI:1924096	Rps9	76846	BC031746, AK013903	-	-	-	-	Soluble intracellular protein	80061
80063	p38 interacting protein	MGI:1929651	D3Ertd300e	56790	AF139179, BC052702, AK050619	-	-	-	-	Soluble intracellular protein	80063
80066	alpha-tropomyosin slow	MGI:1890149	Tpm3	59069	U04541, AK050665, BC029186, AF317223, AK146557	-	-	-	-	Soluble intracellular protein	80066
80075	latent TGF-beta binding protein-2	MGI:99502	Ltbp2	16997	AF004874, AK052980	-	-	-	-	Soluble secreted protein	80075
80082	Pank4 protein	MGI:2387466	Pank4		BC050089, AK050894	-	-	-	-	Soluble intracellular protein	80082
80093	MMAC1	MGI:109583	Pten	19211	U92437, AK138234, AK148736	-	-	-	-	Soluble intracellular protein	80093
80094	FKSG27	MGI:2667176	Irgq1		BC056347, AK051117	-	-	-	-	Soluble intracellular protein	80094
80095	RIKEN cDNA B430201G11	MGI:2442163	Saps1	243819	BC053076, AK080891	-	-	-	-	Soluble intracellular protein	80095
80098	phosphoprotein	MGI:109132	Snap91	20616	M83985, BC031773, BC052454, AK147087, AK159570, AK051176	-	-	-	-	Soluble intracellular protein	80098
80106	matrix metalloproteinase-28 precursor	MGI:2153062	Mmp28	118453	AY065653, AK151100, AY071828, AK051258	-	-	-	-	Soluble secreted protein	80106
80112	putative E1-E2 ATPase	MGI:1354710	Atp8a2		AF156550, AK016508	-	VarTM	Variable MO	-	Soluble intracellular protein, Multi-span membrane protein	80112
80125	RIKEN cDNA D130074J02 gene	MGI:2442488	Podxl2	319655	BC033384, AK038943	-	VarTM	Variable MO	-	Soluble secreted protein, Type II membrane protein	80125
80126	D230005D02Rik protein	MGI:2444896	D230005D02Rik	239188	BC052062, AK051821, AK045500, AK082388	-	-	-	-	Soluble intracellular protein	80126
80128	h2-calponin	MGI:105093	Cnn2	12798	Z19543, BC008181	-	-	-	-	Soluble intracellular protein	80128
80137	expressed sequence AI874665	MGI:2143163	Mapkapk3	102626	BC031467, AK172578, AK078977	-	VarTM	Variable MO	VarMO	Soluble intracellular protein, Type II membrane protein	80137
80138	claspin	MGI:2445153	Clspn	269582	BC050848, AK051966	-	-	-	-	Soluble intracellular protein	80138
80146	cation-transporting atpase	MGI:2180801	Atp13a1	170759	AB035381, BC049817	-	VarTM	Variable MO	-	Soluble intracellular protein, Multi-span membrane protein	80146
80148	m-calpain large subunit	MGI:88264	Capn2	12334	D38117, AK052141	-	-	-	-	Soluble intracellular protein	80148
80149	odd-skipped-related 2 protein	MGI:1930813	Osr2	107587	AY038074, AF370121	-	-	-	-	Soluble intracellular protein	80149
80155	fibroblast growth factor 20	MGI:1891346	Fgf20	80857	AB049218, AK052233	-	-	-	-	Type II membrane protein	80155
80156	insulin receptor substrate-1	MGI:99454	Irs1	16367	L24563, AK045317	-	-	-	-	Soluble intracellular protein	80156
80160	synaptic glycoprotein SC2-like protein	MGI:2444966	Srd5a2l2	243078	AF548365, AK052378	-	VarTM	Variable TM number	-	Multi-span membrane protein	80160
80164	RIKEN cDNA E030034P13	MGI:2442638	Flywch1	224613	BC038031, AK168389	-	-	-	-	Soluble intracellular protein	80164
80180	RIKEN cDNA 5730484M20	MGI:2444898	Chfr	231600	BC049792, AK133154, AK155295, AK147892, AK169182	-	-	-	-	Soluble intracellular protein	80180
80181	SYT [Mus musculus]	MGI:107708	Ss18	268996	X93357, AK154768, AK149325, AK051601, AK052476	-	-	-	-	Soluble intracellular protein	80181
80185	myomesin/skelemin	MGI:1341430	Myom1		AJ012072, BC060378	-	-	-	-	Soluble intracellular protein	80185
80195	fyn-related kinase	MGI:103265	Frk	14302	BC007137, AK077264	-	-	-	-	Soluble secreted protein	80195
80201	solute carrier family 12, member 3	MGI:108114	Slc12a3	20497	BC038612, U61085	-	-	-	-	Multi-span membrane protein	80201
80205	podocin	MGI:2157018	Nphs2	170484	AY050309, AJ302048	-	-	-	-	Type II membrane protein	80205
80207	kidney-specific Na-K-Cl cotransport protein splice isoform A	MGI:103150	Slc12a1	20495	U20973, U94518, U20974, U20975, U61381	-	VarTM	-	-	Multi-span membrane protein	80207
80215	RIKEN cDNA 5031409J19	MGI:1924846	Gpr110	77596	BC019217, AK052799, AK019869	-	VarTM	Variable MO	-	Type I membrane protein, Multi-span membrane protein	80215
80248	secreted metalloprotease ADAMTS19	MGI:2442875	Adamts19	240322	AY135183, AK053213	-	-	-	-	Soluble intracellular protein	80248
80252	retinal S-antigen	MGI:98227	Sag	20215	BC016498, AK044214, AK053278	-	-	-	-	Soluble intracellular protein	80252
80259	expressed sequence AA959742	MGI:2138133	AA959742	98238	BC006877, AK169250	-	VarTM	Variable MO	VarMO	Soluble intracellular protein, Type II membrane protein	80259
80262	RIKEN cDNA E130103I17 gene	MGI:2442833	E130103I17Rik	319845	BC046426, AK053503, AK086114, BC054441, AK166297	-	-	-	-	Soluble intracellular protein	80262
80264	Klotho-LPH related protein	MGI:2183549	Lctl	235435	AF309072, BC030631	VarSP	VarTM	Variable MO	VarMO	Soluble intracellular protein, Type I membrane protein	80264
80265	M-RdgB2 retinal degeneration protein B subtype 2	MGI:1347559	Tssk2	19679	AF058693, AK149575, AK015126, AK164545	-	-	-	-	Soluble intracellular protein	80265
80268	Pcyt1b protein	MGI:2147987	Pcyt1b	236899	BC048917, AK032027, AY189950, AK149304, AY189949	-	-	-	-	Soluble intracellular protein	80268
80272	transcription factor AP-2, alpha	MGI:104671	Tcfap2a	21418	BC018226, AK053704, AK140956, AK145772	-	-	-	-	Soluble intracellular protein	80272
80277	lens fiber cell beaded-filament structure protein	MGI:101770	Bfsp1	12075	AB003147, BC057580	-	-	-	-	Soluble intracellular protein	80277
80285	acyl-Coenzyme A oxidase 3, pristanoyl	MGI:1933156	Acox3	80911	BC055019, AK028818, AK171598	-	-	-	-	Soluble intracellular protein	80285
80299	progesterone receptor	MGI:97567	Pgr	18667	M68915, AK036862	-	-	-	-	Soluble intracellular protein	80299
80303	interleukin 1 receptor precursor	MGI:96545	Il1r1	16177	M20658, AK054137	-	-	-	-	Type I membrane protein	80303
80314	solute carrier family 26, member 7	MGI:2384791	Slc26a7	208890	BC026928, AK054327	-	-	-	-	Multi-span membrane protein	80314
80321	cation-chloride cotransporter	MGI:2443672	Slc12a8	171286	AF319951, BC030926, AK087781, AK165080	-	VarTM	Variable TM number	VarMO	Multi-span membrane protein	80321
80322	dihydropyrimidine dehydrogenase	MGI:2139667	Dpyd	99586	BC039699, BC028831, AK149426	-	-	-	-	Soluble intracellular protein	80322
80343	longevity assurance homolog 5	MGI:1919199	Lass5	71949	BC046797, BC010670, BC043059	-	VarTM	Variable TM number	-	Multi-span membrane protein	80343
80346	heat shock protein	MGI:105053	Hsp110	15505	L40406, D67017, BC018378	-	-	-	-	Soluble intracellular protein	80346
80348	unnamed protein product [Mus musculus]	MGI:1915137	Tmem66	67887	AK093942, AK075744	VarSP	VarTM	Variable TM number	-	Multi-span membrane protein	80348
80351	X83328 protein	MGI:104837	X83328		BC025087, AK075748, AK077195, AK143908	-	-	-	-	Soluble intracellular protein	80351
80354	epidermal growth factor-binding protein type B	MGI:95292	Klk13	13647	K01831, X58628	-	-	-	-	Soluble secreted protein	80354
80364	LIM and cysteine-rich domains 1	MGI:1353635	Lmcd1	30937	BC019124, AK075847	-	-	-	-	Soluble intracellular protein	80364
80381	unnamed protein product [Mus musculus]	MGI:1321398	F11r	16456	X03672, U89915, AK151712	-	VarTM	Variable MO	-	Soluble intracellular protein, Type I membrane protein	80381
80382	2610002I17Rik protein	MGI:1919349	2610002I17Rik		BC048732, AK011270	-	-	-	-	Type II membrane protein	80382
80384	protein phosphatase 1	MGI:104872	Ppp1cc	19047	M27071, BC021646	-	-	-	-	Soluble intracellular protein	80384
80400	neural variant mena+++ protein	MGI:108360	Enah	13800	U72523, BC062927, U72522, U72521	-	-	-	-	Soluble intracellular protein	80400
80425	myxovirus (influenza virus) resistance 1	MGI:97243	Mx1	17858	BC011113, AK150023, AK076430	-	-	-	-	Soluble intracellular protein	80425
80430	amyloid-beta precursor protein-like protein long isoform				AY267348, AK159352, AK159999, AK148439, AK147543	-	VarTM	Variable MO	VarMO	Soluble secreted protein, Type I membrane protein	80430
80442	CCT zeta2, zeta2 subunit of the chaperonin containing TCP-1 (CCT)	MGI:1329013	Cct6b	12467	Z50192, AK076639	-	-	-	-	Soluble intracellular protein	80442
80450	breast cancer metastasis-suppressor 1	MGI:2388804	Brms1	107392	BC016108, BC003485	-	-	-	-	Soluble intracellular protein	80450
80454	DMC1 homologue	MGI:105393	Dmc1h	13404	D64107, AK076777	-	-	-	-	Soluble intracellular protein	80454
80455	2700007P21Rik protein	MGI:1926020	2700007P21Rik		BC054106, AK012215	-	-	-	-	Soluble intracellular protein	80455
80459	WW-domain binding protein 1	MGI:104710	Wbp1	22377	U40825, BC019889, AK076948, BC005666	-	-	-	-	Type II membrane protein	80459
80468	protein kinase/endoribonuclease(IRE1) alpha	MGI:1930134	Ern1	78943	AB031332, AK018505	-	VarTM	Variable MO	-	Soluble secreted protein, Type I membrane protein	80468
80469	insulin receptor	MGI:96575	Insr		J05149, AK052187	-	VarTM	Variable MO	-	Soluble secreted protein, Type I membrane protein	80469
80475	C87436 protein	MGI:2141787	C87436	232196	BC031913, AK170524	-	-	-	-	Soluble intracellular protein	80475
80477	N-acetyl galactosaminidase, alpha	MGI:1261422	Naga	17939	BC021631, AK133576	-	-	-	-	Soluble secreted protein	80477
80481	TAF6-like RNA polymerase II, p300/CBP-associated factor (PCAF)-associated factor	MGI:2444957	Taf6l	225895	BC028647, AK077149	-	-	-	-	Soluble intracellular protein	80481
80484	Tcp-10	MGI:98542	Tcp10b	21461	X58170, AK132653, AK076614	-	-	-	-	Soluble intracellular protein	80484
80501	hypothetical WW/rsp5/WWP domain profile containing protein	MGI:1261872	D8Ertd594e		AK079375, AK028956, AK147648	-	-	-	-	Soluble intracellular protein	80501
80513	integral membrane phosphoprotein band 7.2b	MGI:95403	Stom	13830	U17297, X91043, BC003789	-	VarTM	-	-	Type II membrane protein	80513
80521	vacuolar protein sorting 35	MGI:1890467	Vps35	65114	BC005469, U47024, AK145421, AK135680	-	-	-	-	Soluble intracellular protein	80521
80522	UBIN	MGI:2150152	Ubqln4	94232	AB040050, AK077511	-	VarTM	Variable MO	VarMO	Soluble intracellular protein, Type II membrane protein	80522
80525	RIKEN cDNA 5730436H21	MGI:2147427	Wdr74	107071	BC019968, BC024478, AK145704	-	-	-	-	Soluble intracellular protein	80525
80536	A301 protein	MGI:2141989	Grwd1	101612	AB001539, BC028896, AK077611	-	-	-	-	Soluble intracellular protein	80536
80537	RIKEN cDNA 5730472N09	MGI:1922035	5730472N09Rik	108958	BC051404, AK140122	-	VarTM	Variable MO	VarMO	Type II membrane protein, Multi-span membrane protein	80537
80547	cystathionine beta-synthase, isoform 1	MGI:88285	Cbs	12411	BC013480, AK085692, AK077669	-	-	-	-	Soluble intracellular protein	80547
80551	scg	MGI:107532	Kpnb1	16211	D67015, AK169171	-	-	-	-	Soluble intracellular protein	80551
80562	traube	MGI:1929608	Aatf	56321	AF222801, AK077789	-	-	-	-	Soluble intracellular protein	80562
80576	Abr protein	MGI:107771	Abr		BC058708, BC059064	-	-	-	-	Soluble intracellular protein	80576
80581	RIKEN cDNA 2610528A15	MGI:1919448	Skiv2l2	72198	BC029230, AK077924	-	-	-	-	Soluble intracellular protein	80581
80587	minichromosome maintenance protein 6	MGI:1298227	Mcm6	17219	BC050886, AK145520	-	-	-	-	Soluble intracellular protein	80587
80599	RIKEN cDNA 6530418L21	MGI:1923497	6530418L21Rik	109050	BC052371, AK078368	-	-	-	-	Soluble intracellular protein	80599
80603	solute carrier family 6 (neurotransmitter transporter, GABA), member 13	MGI:95629	Slc6a13	14412	BC029637, AK002794	-	VarTM	Variable MO	-	Soluble intracellular protein, Multi-span membrane protein	80603
80615	Rab8-interacting protein	MGI:1346883	Map4k2	26412	U50595, AK154323	-	-	-	-	Soluble intracellular protein	80615
80623	cardiac lineage protein 1	MGI:2385923	Hexim1	192231	AY090614, BC022111	-	-	-	-	Soluble intracellular protein	80623
80626	protein phosphatase 1, regulatory (inhibitor) subunit 3C	MGI:1858229	Ppp1r3c	53412	BC052769, U89924	-	-	-	-	Soluble intracellular protein	80626
80628	TEL protein	MGI:109336	Etv6	14011	Y07915, AK035231, AK157265	-	-	-	-	Soluble intracellular protein	80628
80630	RIKEN cDNA 8430423A01	MGI:1934811	Nucks1	98415	BC039951, AK078816	-	-	-	-	Soluble intracellular protein	80630
80640	cystic fibrosis transmembrane conductance regulator	MGI:88388	Cftr	12638	M60493, AK033621	-	VarTM	Variable TM number	VarMO	Multi-span membrane protein	80640
80641	nuclear pore membrane glycoprotein POM210	MGI:1859555	Nup210	54563	AF113751, BC052468, AK053417	-	VarTM	Variable MO	VarMO	Soluble secreted protein, Multi-span membrane protein	80641
80645	D-lactate dehydrogenase	MGI:106428	Ldhd	52815	BC055443, AK037996	-	-	-	-	Soluble intracellular protein	80645
80651	expressed sequence AU040829	MGI:2144423	AU040829	216831	BC056366, AK053220	-	-	-	-	Soluble intracellular protein	80651
80656	copine V	MGI:2385908	Cpne5	240058	BC036971, AK079192	-	-	-	-	Soluble intracellular protein	80656
80661	Lice2 cysteine protease	MGI:109383	Casp7	12369	U67321, Y13088	-	-	-	-	Soluble intracellular protein	80661
80665	RIKEN cDNA 2700097O09	MGI:1919908	2700097O09Rik		BC056967, AK079348	-	-	-	-	Soluble intracellular protein	80665
80668	meltrin beta	MGI:105377	Adam19	11492	D50410, AB096093, AK147549	VarSP	-	Variable MO	VarMO	Type I membrane protein, Type II membrane protein	80668
80679	CDC25 homolog	MGI:99694	Rasgrf1	19417	L20899, BC042449, AK140227, X59868	-	-	-	-	Soluble intracellular protein	80679
80684	RIKEN cDNA B430010N18 gene	MGI:2445125	Timd4	276891	BC032879, AK079787, AK080042	-	VarTM	Variable MO	-	Soluble secreted protein, Type I membrane protein, Multi-span membrane protein	80684
80686	CP2B				AY182062, U20086	-	-	-	-	Soluble intracellular protein	80686
80692	neuregulin-4 short isoform	MGI:1933833	Nrg4		AF083067, BC034839	-	VarTM	Variable MO	-	Soluble intracellular protein, Multi-span membrane protein	80692
80699	OCTN3	MGI:1929481	Slc22a21	56517	AB018436, AK080177	-	VarTM	Variable TM number	VarMO	Multi-span membrane protein	80699
80710	G-protein coupled receptor GPR87	MGI:1934133	Gpr87	84111	AF295366, AK080394	-	-	-	-	Multi-span membrane protein	80710
80715	B/HLH/Z protein	MGI:96921	Max	17187	M63903, S80521, AK080431	-	-	-	-	Soluble intracellular protein	80715
80719	D9 splice variant 3	MGI:894324	Stra13	20892	U95005, U95003, U95004	-	-	-	-	Soluble intracellular protein	80719
80731	includes alternative exon	MGI:95480	Fancc	14088	L08266, AK080697, AK082717, AK035488, BC038609	-	-	-	-	Soluble intracellular protein	80731
80740	RIKEN cDNA 6430598A04 gene	MGI:2443880	6430598A04Rik	243300	BC057372, AK148980	-	-	-	-	Soluble intracellular protein	80740
80742	GLIS3	MGI:2444289	Glis3		AY220846, AK087731, AK054020	-	-	-	-	Soluble intracellular protein	80742
80745	eukaryotic elongation factor-2 kinase	MGI:1195261	Eef2k	13631	BC003433, AK136015	-	-	-	-	Soluble intracellular protein	80745
80748	Piwi/Argonaute family protain meIF2C1	MGI:2446630	Eif2c1	236511	AB081471, AK080954	-	-	-	-	Soluble intracellular protein	80748
80750	RIKEN cDNA 4831416G18	MGI:2444637	4831416G18Rik	237353	BC057304, AK133071, AK132983	VarSP	-	Variable MO	-	Soluble intracellular protein, Soluble secreted protein	80750
80753	AM2 receptor	MGI:96828	Lrp1	16971	X67469, AK153375	-	VarTM	Variable MO	VarMO	Soluble secreted protein, Type I membrane protein	80753
[truncated: 6,033 more rows]

## Sheet: Sheet2
247
390
485
489
702
713
799
836
871
1086
1225
1345
1425
1661
1671
1733
1886
1917
2661
2710
2763
2900
3135
3143
3198
3214
3217
3255
3262
3431
3497
3506
3542
3691
3988
4027
4405
4451
4463
4475
4501
4586
4614
4691
4695
4771
4827
4857
4868
5006
5193
5206
5207
5217
5218
5324
5408
5482
5624
5650
5670
5745
5891
5899
5920
6029
6034
6083
6159
6190
6330
6337
6349
6397
6508
6712
6973
7068
7229
7291
7483
7856
8131
8639
8651
8742
8964
9019
9058
9132
9135
9460
9544
9567
10005
10161
10481
10482
10717
10736
10796
10803
10863
10975
11002
11018
11036
11083
11117
11212
11234
11298
11326
11353
11409
11425
11652
12103
12202
12415
12628
12807
12819
12921
12968
12976
13035
13094
13113
13151
13247
13343
13481
13638
13652
13699
13798
14485
14802
14840
15162
15215
15269
15311
15398
15464
15990
16088
16113
16681
16714
16931
17344
17894
18336
19285
19324
19674
19712
19722
19759
20105
20131
20143
20148
20664
20859
20875
20924
21198
21254
21260
21271
21297
21307
21309
21383
21434
21469
21962
22062
22734
22877
23142
24295
27265
29129
30562
31344
31377
31497
31568
31917
32523
32586
32655
32953
33900
33998
34206
34560
34964
36121
36774
37804
38783
39167
39375
39803
39831
39896
39987
39990
40000
40032
40050
40151
40159
40210
40323
40357
40360
40381
40472
40570
40574
40653
40658
50225
50953
50956
50966
51033
51113
51178
51235
70196
71418
71421
71433
71434
71445
71446
71447
71449
71452
71453
71455
71456
71457
71467
71469
71473
71481
71484
71486
71488
71499
71500
71503
71504
71507
71521
71524
71542
71545
71547
71555
71560
71562
71564
71565
71566
71568
71570
71571
71572
71574
71579
71582
71585
71586
71587
71596
71599
71600
71605
71606
71607
71610
71619
71620
71622
71624
71625
71631
71632
71635
71643
71647
71657
71662
71663
71666
71669
71685
71698
71701
71703
71704
71707
71709
71713
71714
71716
71725
71726
71727
71729
71730
71731
71733
71734
71739
71741
71744
71745
71747
71750
71751
71752
71754
71758
71762
71763
71764
71765
71766
71767
71769
71770
71774
71784
71790
71799
71800
71801
71803
71809
71810
71813
71818
71819
71823
71825
71832
71836
71837
71845
71846
71849
71851
71852
71855
71856
71859
71867
71870
71872
71873
71877
71882
71886
71888
71892
71895
71898
71901
71902
71906
71913
71916
71918
71919
71932
71935
71936
71937
71943
71944
71946
71948
71958
71959
71966
71971
71972
71975
71976
71977
71986
71990
71992
71998
71999
72002
72015
72016
72018
72022
72024
72027
72031
72033
72034
72039
72042
72046
72049
72057
72067
72069
72074
72075
72079
72080
72084
72087
72090
72093
72094
72105
72111
72115
72117
72119
72120
72123
72124
72125
72126
72128
72131
72132
72139
72141
72143
72144
72149
72151
72154
72155
72157
72162
72163
72173
72175
72180
72184
72187
72189
72194
72195
72196
72197
72198
72199
72202
72207
72212
72213
72220
72221
72225
72226
72227
72228
72238
72240
72243
72244
72247
72254
72257
72260
72264
72265
72268
72269
72276
72279
72281
72283
72284
72285
72287
72288
72290
72291
72292
72297
72298
72308
72321
72327
72329
72333
72334
72337
72347
72353
72359
72362
72365
72375
72377
72380
72383
72385
72387
72388
72389
72390
72395
72400
72401
72402
72407
72408
72409
72410
72415
72419
72420
72422
72425
72427
72429
72433
72434
72435
72437
72440
72449
72465
72468
72469
72471
72472
72477
72484
72486
72497
72500
72502
72504
72507
72513
72517
72521
72523
72525
72528
72532
72537
72538
72540
72541
72546
72550
72554
72558
72559
72560
72561
72562
72563
72566
72567
72569
72582
72589
72592
72595
72598
72603
72609
72611
72613
72616
72618
72619
72620
72622
72624
72628
72629
72636
72642
72645
72648
72649
72651
72656
72658
72660
72665
72672
72676
72678
72684
72686
72690
72691
72692
72700
72704
72708
72715
72717
72722
72729
72740
72744
72747
72754
72763
72764
72778
72781
72786
72790
72794
72796
72800
72805
72808
72811
72812
72813
72815
72820
72824
72830
72834
72837
72841
72843
72847
72856
72857
72859
72861
72863
72864
72865
72868
72870
72871
72872
72874
72879
72882
72884
72887
72891
72894
72896
72897
72900
72903
72907
72909
72912
72913
72923
72924
72926
72934
72937
72938
72950
72954
72957
72958
72960
72961
72962
72976
72977
72978
72989
72991
72992
72996
72997
73001
73007
73015
73016
73018
73022
73023
73024
73028
73032
73033
73041
73050
73060
73061
73062
73068
73070
73071
73072
73073
73076
73082
73084
73087
73092
73095
73096
73099
73100
73101
73102
73103
73104
73105
73106
73109
73110
73111
73118
73119
73120
73121
73125
73126
73130
73136
73138
73139
73140
73144
73145
73149
73154
73155
73157
73158
73159
73160
73168
73171
73173
73174
73176
73179
73183
73193
73202
73209
73214
73222
73224
73225
73226
73229
73234
73236
73237
73238
73239
73244
73246
73251
73252
73253
73259
73268
73271
73272
73277
73279
73280
73282
73283
73285
73286
73290
73292
73293
73296
73300
73303
73304
73309
73313
73315
73317
73318
73323
73329
73330
73335
73337
73341
73345
73347
73349
73350
73353
73357
73358
73359
73361
73363
73364
73368
73369
73372
73374
73376
73377
73380
73381
73386
73393
73397
73405
73407
73413
73419
73423
73424
73429
73430
73434
73437
73439
73453
73456
73458
73459
73460
73461
73462
73463
73464
73467
73473
73479
73486
73489
73491
73493
73495
73497
73501
73502
73504
73506
73511
73515
73516
73519
73521
73522
73526
73528
73531
73538
73539
73542
73544
73545
73547
73549
73550
73554
73555
73556
73561
73563
73567
73577
73579
73582
73584
73586
73587
73591
73595
73596
73599
73603
73604
73620
73625
73627
73628
73631
73636
73638
73641
73650
73652
73653
73656
73661
73668
73670
73671
73673
73675
73679
73683
73684
73693
73694
73696
73699
73701
73709
73711
73714
73718
73719
73724
73727
73728
73729
73746
73750
73751
73754
73757
73762
73765
73767
73770
73771
73773
73774
73776
73781
73783
73805
73809
73810
73819
73822
73826
73833
73845
73846
73859
73882
73884
73885
73895
73907
73908
73910
73924
73931
73936
73968
73980
73986
73989
73996
73998
74020
74028
74031
74040
74041
74043
74060
74064
74071
74072
74100
74111
74116
74117
74118
74119
74134
74143
74147
74155
74163
74174
74190
74193
74209
74211
74213
74217
74227
74228
74230
74241
74259
74265
74273
74276
74295
74302
74309
74314
74318
74324
74325
74336
74348
74368
74371
74373
74378
74381
74382
74383
74387
74391
74403
74405
74408
74409
74422
74424
74431
74435
74437
74450
74457
74467
74471
74473
74478
74481
74498
74501
74502
74513
74514
74515
74520
74521
74522
74531
74532
74535
74539
74540
74545
74557
74570
74571
74573
74574
74576
74592
74596
74597
74612
74615
74625
74636
74637
74656
74657
74658
74659
74661
74670
74671
74675
74682
74686
74691
74692
74694
74696
74699
74709
74713
74718
74721
74722
74723
74728
74731
74734
74740
74746
74765
74773
74774
74775
74777
74779
74782
74784
74789
74794
74797
74806
74811
74814
74840
74860
74866
74881
74894
74902
74907
74913
74916
74924
74936
74943
74951
74953
74955
74956
74969
74973
74992
75001
75011
75012
75014
75015
75036
75049
75059
75062
75065
75067
75071
75081
75098
75101
75111
75123
75130
75134
75144
75148
75149
75158
75162
75166
75167
75176
75180
75184
75189
75190
75205
75225
75227
75228
75246
75250
75252
75253
75267
75278
75295
75304
75306
75313
75316
75318
75321
75326
75357
75362
75366
75376
75377
75381
75382
75407
75409
75415
75443
75451
75454
75455
75459
75463
75468
75471
75473
75500
75505
75513
75516
75530
75540
75552
75563
75573
75590
75613
75614
75622
75627
75629
75644
75649
75652
75654
75661
75691
75710
75716
75723
75724
75735
75751
75768
75774
75775
75779
75786
75805
75809
75811
75815
75816
75820
75827
75848
75852
75860
75861
75873
75885
75894
75900
75902
75904
75917
75920
75936
75939
75941
75952
75957
75962
75967
75968
75972
75982
75994
75998
76000
76005
76014
76015
76016
76020
76021
76028
76030
76038
76045
76050
76052
76054
76061
76065
76073
76076
76107
76108
76109
76116
76128
76129
76139
76149
76155
76160
76162
76165
76176
76177
76179
76187
76194
76203
76204
76205
76215
76223
76238
76239
76245
76246
76256
76258
76267
76274
76296
76300
76302
76303
76308
76311
76325
76340
76341
76346
76352
76353
76355
76360
76361
76366
76368
76370
76374
76378
76390
76392
76399
76403
76412
76418
76419
76425
76426
76427
76447
76449
76456
76460
76469
76473
76494
76516
76522
76524
76526
76544
76553
76565
76575
76579
76599
76604
76606
76610
76614
76620
76621
76632
76638
76643
76655
76658
76670
76679
76685
76688
76696
76697
76706
76710
76714
76717
76721
76723
76725
76727
76744
76747
76749
76750
76751
76754
76756
76760
76761
76770
76773
76778
76789
76791
76792
76815
76823
76844
76856
76859
76860
76861
76863
76878
76883
76884
76885
76887
76890
76897
76904
76921
76936
76939
76944
76945
76947
76948
76965
76971
76977
76981
76989
77006
77008
77019
77037
77043
77055
77069
77087
77091
77098
77107
77112
77126
77129
77132
77140
77147
77155
77156
77158
77171
77173
77179
77187
77189
77190
77195
77200
77209
77234
77236
77240
77253
77262
77271
77272
77275
77276
77279
77285
77292
77296
77303
77307
77318
77322
77324
77335
77341
77342
77347
77348
77353
77370
77371
77372
77374
77384
77400
77404
77412
77418
77419
77421
77425
77432
77435
77443
77451
77463
77478
77479
77481
77485
77500
77506
77514
77523
77525
77528
77531
77536
77541
77545
77546
77548
77554
77558
77560
77587
77589
77599
77616
77628
77630
77634
77644
77647
77652
77676
77699
77701
77704
77736
77744
77747
77751
77771
77788
77796
77801
77802
77807
77821
77831
77832
77847
77852
77854
77859
77864
77865
77873
77882
77891
77892
77900
77904
77913
77917
77918
77928
77943
77956
77961
77971
77985
77992
77993
77999
78003
78011
78018
78024
78025
78030
78034
78042
78048
78058
78076
78078
78079
78081
78088
78098
78103
78135
78136
78145
78147
78151
78159
78160
78171
78175
78182
78186
78192
78205
78208
78221
78242
78249
78252
78255
78259
78268
78274
78275
78276
78284
78288
78290
78307
78308
78316
78321
78331
78343
78344
78354
78364
78370
78380
78383
78388
78389
78396
78398
78399
78410
78422
78428
78445
78452
78473
78474
78475
78479
78486
78490
78493
78497
78498
78518
78527
78530
78531
78532
78536
78543
78560
78573
78578
78580
78589
78593
78594
78598
78606
78607
78610
78621
78622
78628
78631
78634
78651
78652
78688
78690
78697
78700
78714
78720
78726
78732
78735
78740
78744
78750
78752
78781
78785
78792
78801
78805
78815
78816
78823
78835
78836
78837
78840
78841
78847
78859
78875
78877
78879
78882
78888
78891
78904
78906
78922
78924
78928
78944
78956
78958
78964
78970
78974
78976
78997
79003
79017
79018
79020
79025
79027
79033
79036
79055
79056
79058
79069
79072
79077
79083
79092
79103
79104
79118
79127
79131
79144
79163
79164
79173
79178
79195
79198
79201
79202
79212
79215
79246
79260
79290
79302
79304
79310
79311
79314
79317
79326
79328
79331
79336
79341
79343
79344
79345
79346
79351
79353
79364
79376
79387
79398
79405
79406
79417
79423
79424
79431
79441
79446
79448
79452
79458
79459
79460
79462
79464
79468
79470
79476
79478
79480
79492
79498
79506
79520
79523
79538
79544
79555
79557
79563
79574
79575
79577
79588
79589
79592
79593
79599
79604
79612
79613
79614
79625
79628
79629
79633
79644
79647
79655
79658
79660
79663
79668
79669
79670
79683
79685
79688
79691
79692
79693
79702
79712
79727
79731
79748
79753
79756
79759
79766
79772
79773
79788
79790
79811
79812
79825
79863
79866
79869
79871
79874
79875
79877
79886
79889
79895
79898
79899
79902
79907
79924
79931
79933
79939
79942
79947
79963
79969
79970
79973
79980
79981
79988
79989
79990
80015
80026
80030
80032
80034
80040
80042
80046
80057
80058
80061
80063
80066
80075
80082
80093
80094
80095
80098
80106
80112
80125
80126
80128
80137
80138
80146
80148
80149
80155
80156
80160
80164
80180
80181
80185
80195
80201
80205
80207
80215
80248
80252
80259
80262
80264
80265
80268
80272
80277
80285
80299
80303
80314
80321
80322
80343
80346
80348
80351
80354
80364
80381
80382
80384
80400
80425
80430
80442
80450
80454
80455
80459
80468
80469
80475
80477
80481
80484
80501
80513
80521
80522
80525
80536
80537
80547
80551
80562
80576
80581
80587
80599
80603
80615
80623
80626
80628
80630
80640
80641
80645
80651
80656
80661
80665
80668
80679
80684
80686
80692
80699
80710
80715
80719
80731
80740
80742
80745
80748
80750
80753
80758
[truncated: 6,032 more rows]
